# Supplementary material for: Bacterial endophytic community composition varies by hemp cultivar in commercially sourced seed
Source: Environ Microbiol Rep. 2024 Apr 22;16(2):e13259. doi: 10.1111/1758-2229.13259 (PMC11035101; doi:10.1111/1758-2229.13259)
Supplement: Supplementary file 2 — Table S2. Full list of amplicon sequence variants (ASVs) included within the dataset, including information on taxonomic classification, whether the ASV was classified as a contaminant and whether it was present in any of the negative control samples. [file EMI4-16-e13259-s002.xlsx]

## Sheet: Sheet 1
ASV	Kingdom	Phylum	Class	Order	Family	Genus	Species	Contaminant	Present in a negative control
ASV4	Bacteria	Bacteroidota	Bacteroidia	Flavobacteriales	Flavobacteriaceae	Flavobacterium		No	Yes
ASV5	Bacteria	Proteobacteria	Gammaproteobacteria	Pseudomonadales	Pseudomonadaceae	Pseudomonas		No	Yes
ASV7	Bacteria	Bacteroidota	Bacteroidia	Flavobacteriales	Weeksellaceae	Chryseobacterium	daecheongense	No	Yes
ASV8	Bacteria	Proteobacteria	Gammaproteobacteria	Burkholderiales	Oxalobacteraceae	Herminiimonas		No	Yes
ASV9	Bacteria	Proteobacteria	Alphaproteobacteria	Sphingomonadales	Sphingomonadaceae	Sphingomonas		No	Yes
ASV10	Bacteria	Proteobacteria	Gammaproteobacteria	Enterobacterales	Erwiniaceae	Pantoea	agglomerans	No	Yes
ASV11	Bacteria	Proteobacteria	Gammaproteobacteria	Enterobacterales	Erwiniaceae	Pantoea		No	Yes
ASV12	Bacteria	Proteobacteria	Gammaproteobacteria	Enterobacterales	Erwiniaceae	Pantoea		No	Yes
ASV13	Bacteria	Firmicutes	Bacilli	Brevibacillales	Brevibacillaceae	Brevibacillus		No	Yes
ASV14	Bacteria	Actinobacteriota	Actinobacteria	Micrococcales	Microbacteriaceae	Curtobacterium		No	Yes
ASV15	Bacteria	Proteobacteria	Gammaproteobacteria	Pseudomonadales	Pseudomonadaceae	Pseudomonas		No	No
ASV16	Bacteria	Proteobacteria	Gammaproteobacteria	Burkholderiales	Comamonadaceae	Acidovorax		No	Yes
ASV21	Bacteria	Proteobacteria	Gammaproteobacteria	Pseudomonadales	Pseudomonadaceae	Pseudomonas		No	Yes
ASV24	Bacteria	Proteobacteria	Gammaproteobacteria	Enterobacterales	Erwiniaceae	Pantoea		No	Yes
ASV28	Bacteria	Proteobacteria	Gammaproteobacteria	Enterobacterales	Erwiniaceae			No	Yes
ASV34	Bacteria	Proteobacteria	Gammaproteobacteria	Pseudomonadales	Pseudomonadaceae	Pseudomonas		No	Yes
ASV38	Bacteria	Proteobacteria	Gammaproteobacteria	Enterobacterales	Enterobacteriaceae	Kosakonia	cowanii	No	Yes
ASV40	Bacteria	Firmicutes	Bacilli	Bacillales	Bacillaceae	Bacillus		No	No
ASV64	Bacteria	Proteobacteria	Gammaproteobacteria	Enterobacterales	Erwiniaceae	Pantoea	ananatis	No	Yes
ASV65	Bacteria	Proteobacteria	Gammaproteobacteria	Pseudomonadales	Pseudomonadaceae	Pseudomonas		No	Yes
ASV67	Bacteria	Proteobacteria	Gammaproteobacteria	Pseudomonadales	Pseudomonadaceae	Pseudomonas		No	Yes
ASV71	Bacteria	Firmicutes	Bacilli	Paenibacillales	Paenibacillaceae	Paenibacillus		No	No
ASV76	Bacteria	Proteobacteria	Gammaproteobacteria	Enterobacterales	Enterobacteriaceae	Kosakonia	cowanii	No	Yes
ASV84	Bacteria	Firmicutes	Bacilli	Brevibacillales	Brevibacillaceae	Brevibacillus		No	No
ASV85	Bacteria	Proteobacteria	Gammaproteobacteria	Pseudomonadales	Pseudomonadaceae	Pseudomonas	putida	No	Yes
ASV86	Bacteria	Proteobacteria	Alphaproteobacteria	Sphingomonadales	Sphingomonadaceae	Sphingomonas		No	No
ASV89	Bacteria	Firmicutes	Bacilli	Brevibacillales	Brevibacillaceae	Brevibacillus		No	Yes
ASV91	Bacteria	Proteobacteria	Gammaproteobacteria	Enterobacterales	Enterobacteriaceae			No	No
ASV97	Bacteria	Proteobacteria	Gammaproteobacteria	Enterobacterales	Erwiniaceae	Pantoea		No	Yes
ASV98	Bacteria	Proteobacteria	Gammaproteobacteria	Enterobacterales	Erwiniaceae	Pantoea	agglomerans	No	Yes
ASV105	Bacteria	Proteobacteria	Gammaproteobacteria	Pseudomonadales	Moraxellaceae	Acinetobacter	ursingii	No	No
ASV107	Bacteria	Proteobacteria	Gammaproteobacteria	Pseudomonadales	Pseudomonadaceae	Pseudomonas		No	No
ASV110	Bacteria	Proteobacteria	Gammaproteobacteria	Burkholderiales	Oxalobacteraceae	Massilia		No	Yes
ASV111	Bacteria	Proteobacteria	Gammaproteobacteria	Enterobacterales	Enterobacteriaceae	Kluyvera		No	No
ASV116	Bacteria	Proteobacteria	Gammaproteobacteria	Pseudomonadales	Pseudomonadaceae	Pseudomonas		No	Yes
ASV118	Bacteria	Firmicutes	Bacilli	Lactobacillales	Enterococcaceae	Enterococcus		No	No
ASV128	Bacteria	Firmicutes	Bacilli	Brevibacillales	Brevibacillaceae	Brevibacillus		No	Yes
ASV130	Bacteria	Firmicutes	Clostridia	Lachnospirales	Lachnospiraceae	Lachnoclostridium		No	Yes
ASV139	Bacteria	Proteobacteria	Gammaproteobacteria	Xanthomonadales	Xanthomonadaceae	Pseudoxanthomonas		No	No
ASV140	Bacteria	Proteobacteria	Gammaproteobacteria	Burkholderiales	Comamonadaceae	Acidovorax		No	Yes
ASV145	Bacteria	Proteobacteria	Gammaproteobacteria	Enterobacterales	Enterobacteriaceae			No	No
ASV147	Bacteria	Proteobacteria	Gammaproteobacteria	Enterobacterales	Erwiniaceae	Pantoea	agglomerans	No	No
ASV152	Bacteria	Firmicutes	Bacilli	Bacillales	Bacillaceae	Bacillus		No	No
ASV153	Bacteria	Proteobacteria	Gammaproteobacteria	Enterobacterales	Erwiniaceae	Siccibacter		No	No
ASV155	Bacteria	Firmicutes	Bacilli	Brevibacillales	Brevibacillaceae	Brevibacillus		No	Yes
ASV160	Bacteria	Firmicutes	Bacilli	Brevibacillales	Brevibacillaceae	Brevibacillus		No	Yes
ASV162	Bacteria	Actinobacteriota	Actinobacteria	Corynebacteriales	Nocardiaceae	Rhodococcus		No	Yes
ASV173	Bacteria	Proteobacteria	Gammaproteobacteria	Burkholderiales	Comamonadaceae	Variovorax		No	No
ASV175	Bacteria	Proteobacteria	Gammaproteobacteria	Pseudomonadales	Pseudomonadaceae	Pseudomonas		No	No
ASV181	Bacteria	Proteobacteria	Gammaproteobacteria	Pseudomonadales	Pseudomonadaceae	Pseudomonas	oryzihabitans	No	No
ASV184	Bacteria	Proteobacteria	Gammaproteobacteria	Pseudomonadales	Pseudomonadaceae	Pseudomonas		No	No
ASV185	Bacteria	Proteobacteria	Alphaproteobacteria	Sphingomonadales	Sphingomonadaceae	Sphingobium		No	No
ASV201	Bacteria	Proteobacteria	Gammaproteobacteria	Enterobacterales	Enterobacteriaceae			No	No
ASV206	Bacteria	Proteobacteria	Gammaproteobacteria	Enterobacterales	Enterobacteriaceae	Enterobacter		No	No
ASV209	Bacteria	Proteobacteria	Gammaproteobacteria	Enterobacterales	Enterobacteriaceae	Kosakonia		No	No
ASV215	Bacteria	Proteobacteria	Gammaproteobacteria	Enterobacterales	Erwiniaceae			No	Yes
ASV219	Bacteria	Proteobacteria	Gammaproteobacteria	Xanthomonadales	Xanthomonadaceae	Stenotrophomonas		No	Yes
ASV221	Bacteria	Proteobacteria	Gammaproteobacteria	Enterobacterales	Erwiniaceae	Pantoea	agglomerans	No	No
ASV235	Bacteria	Proteobacteria	Gammaproteobacteria	Enterobacterales	Erwiniaceae	Pantoea		No	No
ASV249	Bacteria	Proteobacteria	Gammaproteobacteria	Enterobacterales	Enterobacteriaceae			No	No
ASV250	Bacteria	Proteobacteria	Gammaproteobacteria	Enterobacterales	Enterobacteriaceae			No	No
ASV257	Bacteria	Actinobacteriota	Actinobacteria	Micrococcales	Micrococcaceae	Pseudarthrobacter		No	No
ASV259	Bacteria	Actinobacteriota	Actinobacteria	Micrococcales	Microbacteriaceae	Microbacterium		No	Yes
ASV264	Bacteria	Firmicutes	Bacilli	Paenibacillales	Paenibacillaceae	Paenibacillus		No	Yes
ASV265	Bacteria	Proteobacteria	Gammaproteobacteria	Enterobacterales	Erwiniaceae	Siccibacter		No	No
ASV269	Bacteria	Proteobacteria	Gammaproteobacteria	Enterobacterales	Erwiniaceae	Pantoea		No	No
ASV278	Bacteria	Actinobacteriota	Actinobacteria	Micrococcales	Sanguibacteraceae	Sanguibacter-Flavimobilis		No	No
ASV283	Bacteria	Proteobacteria	Gammaproteobacteria	Enterobacterales	Enterobacteriaceae	Enterobacter		No	No
ASV285	Bacteria	Proteobacteria	Gammaproteobacteria	Pseudomonadales	Pseudomonadaceae	Pseudomonas		No	Yes
ASV288	Bacteria	Proteobacteria	Gammaproteobacteria	Pseudomonadales	Pseudomonadaceae	Pseudomonas		No	No
ASV289	Bacteria	Proteobacteria	Gammaproteobacteria	Enterobacterales	Erwiniaceae	Erwinia	persicina	No	No
ASV292	Bacteria	Proteobacteria	Gammaproteobacteria	Enterobacterales	Enterobacteriaceae			No	No
ASV294	Bacteria	Proteobacteria	Gammaproteobacteria	Pseudomonadales	Pseudomonadaceae	Pseudomonas		No	No
ASV295	Bacteria	Proteobacteria	Gammaproteobacteria	Pseudomonadales	Pseudomonadaceae	Pseudomonas		No	No
ASV302	Bacteria	Firmicutes	Bacilli	Paenibacillales	Paenibacillaceae	Paenibacillus		No	No
ASV304	Bacteria	Proteobacteria	Alphaproteobacteria	Rhizobiales	Rhizobiaceae	Allorhizobium-Neorhizobium-Pararhizobium-Rhizobium		No	No
ASV308	Bacteria	Proteobacteria	Gammaproteobacteria	Enterobacterales	Erwiniaceae	Pantoea		No	Yes
ASV311	Bacteria	Proteobacteria	Gammaproteobacteria	Enterobacterales	Erwiniaceae	Pantoea	agglomerans	No	Yes
ASV319	Bacteria	Proteobacteria	Alphaproteobacteria	Sphingomonadales	Sphingomonadaceae	Sphingomonas		No	No
ASV323	Bacteria	Proteobacteria	Gammaproteobacteria	Pseudomonadales	Pseudomonadaceae	Pseudomonas		No	No
ASV334	Bacteria	Proteobacteria	Gammaproteobacteria	Pseudomonadales	Moraxellaceae	Acinetobacter		No	No
ASV336	Bacteria	Proteobacteria	Gammaproteobacteria	Enterobacterales	Erwiniaceae	Pantoea	agglomerans	No	No
ASV342	Bacteria	Proteobacteria	Gammaproteobacteria	Enterobacterales	Enterobacteriaceae			No	Yes
ASV352	Bacteria	Proteobacteria	Gammaproteobacteria	Enterobacterales	Enterobacteriaceae	Enterobacter		No	No
ASV358	Bacteria	Proteobacteria	Gammaproteobacteria	Enterobacterales	Erwiniaceae	Siccibacter		No	No
ASV360	Bacteria	Proteobacteria	Gammaproteobacteria	Pseudomonadales	Moraxellaceae	Acinetobacter		No	No
ASV367	Bacteria	Proteobacteria	Gammaproteobacteria	Burkholderiales	Burkholderiaceae	Ralstonia		No	No
ASV369	Bacteria	Proteobacteria	Gammaproteobacteria	Enterobacterales	Erwiniaceae	Erwinia		No	No
ASV370	Bacteria	Proteobacteria	Gammaproteobacteria	Enterobacterales	Erwiniaceae			No	Yes
ASV377	Bacteria	Proteobacteria	Gammaproteobacteria	Enterobacterales	Erwiniaceae	Siccibacter		No	No
ASV384	Bacteria	Proteobacteria	Gammaproteobacteria	Enterobacterales	Erwiniaceae			No	No
ASV385	Bacteria	Proteobacteria	Gammaproteobacteria	Enterobacterales	Erwiniaceae	Erwinia		No	No
ASV387	Bacteria	Proteobacteria	Gammaproteobacteria	Xanthomonadales	Xanthomonadaceae	Stenotrophomonas		No	No
ASV392	Bacteria	Proteobacteria	Gammaproteobacteria	Enterobacterales	Erwiniaceae	Pantoea		No	No
ASV393	Bacteria	Bacteroidota	Bacteroidia	Flavobacteriales	Flavobacteriaceae	Flavobacterium		No	No
ASV395	Bacteria	Proteobacteria	Gammaproteobacteria	Pseudomonadales	Pseudomonadaceae	Pseudomonas	koreensis	No	No
ASV398	Bacteria	Bacteroidota	Bacteroidia	Flavobacteriales	Flavobacteriaceae	Flavobacterium		No	No
ASV399	Bacteria	Proteobacteria	Alphaproteobacteria	Rhizobiales	Rhizobiaceae	Allorhizobium-Neorhizobium-Pararhizobium-Rhizobium		No	No
ASV402	Bacteria	Bacteroidota	Bacteroidia	Flavobacteriales	Flavobacteriaceae	Flavobacterium		No	No
ASV404	Bacteria	Proteobacteria	Gammaproteobacteria	Pseudomonadales	Pseudomonadaceae	Pseudomonas		No	No
ASV412	Bacteria	Proteobacteria	Gammaproteobacteria	Enterobacterales	Erwiniaceae	Pantoea		No	No
ASV417	Bacteria	Proteobacteria	Gammaproteobacteria	Enterobacterales	Erwiniaceae	Erwinia		No	No
ASV422	Bacteria	Proteobacteria	Gammaproteobacteria	Pseudomonadales	Pseudomonadaceae	Pseudomonas		No	No
ASV423	Bacteria	Proteobacteria	Alphaproteobacteria	Sphingomonadales	Sphingomonadaceae	Sphingorhabdus	rigui	No	No
ASV425	Bacteria	Proteobacteria	Gammaproteobacteria	Enterobacterales	Erwiniaceae			No	No
ASV427	Bacteria	Proteobacteria	Gammaproteobacteria	Enterobacterales	Enterobacteriaceae	Enterobacter		No	No
ASV428	Bacteria	Proteobacteria	Gammaproteobacteria	Enterobacterales	Erwiniaceae			No	No
ASV439	Bacteria	Proteobacteria	Alphaproteobacteria	Rhizobiales	Rhizobiaceae	Neorhizobium		No	No
ASV441	Bacteria	Bacteroidota	Bacteroidia	Flavobacteriales	Flavobacteriaceae	Flavobacterium		No	No
ASV442	Bacteria	Proteobacteria	Gammaproteobacteria	Enterobacterales	Erwiniaceae	Pantoea		No	No
ASV443	Bacteria	Proteobacteria	Gammaproteobacteria	Enterobacterales	Erwiniaceae			No	No
ASV444	Bacteria	Proteobacteria	Gammaproteobacteria	Burkholderiales	Oxalobacteraceae	Massilia		No	No
ASV446	Bacteria	Proteobacteria	Gammaproteobacteria	Burkholderiales	Comamonadaceae	Acidovorax	radicis	No	No
ASV456	Bacteria	Proteobacteria	Gammaproteobacteria	Burkholderiales	Comamonadaceae	Pelomonas	saccharophila	No	Yes
ASV460	Bacteria	Proteobacteria	Gammaproteobacteria	Pseudomonadales	Pseudomonadaceae			No	No
ASV461	Bacteria	Proteobacteria	Gammaproteobacteria	Enterobacterales	Enterobacteriaceae			No	No
ASV475	Bacteria	Proteobacteria	Alphaproteobacteria	Sphingomonadales	Sphingomonadaceae	Stakelama		No	No
ASV483	Bacteria	Proteobacteria	Gammaproteobacteria	Pseudomonadales	Pseudomonadaceae	Pseudomonas		No	Yes
ASV485	Bacteria	Firmicutes	Bacilli	Paenibacillales	Paenibacillaceae	Paenibacillus		No	No
ASV488	Bacteria	Proteobacteria	Gammaproteobacteria	Enterobacterales	Erwiniaceae	Siccibacter		No	No
ASV491	Bacteria	Proteobacteria	Gammaproteobacteria	Burkholderiales	Oxalobacteraceae	Massilia		No	No
ASV496	Bacteria	Proteobacteria	Gammaproteobacteria	Pseudomonadales	Pseudomonadaceae	Pseudomonas		No	No
ASV500	Bacteria	Proteobacteria	Gammaproteobacteria	Pseudomonadales	Pseudomonadaceae	Pseudomonas		No	Yes
ASV501	Bacteria	Proteobacteria	Gammaproteobacteria	Enterobacterales	Yersiniaceae			No	No
ASV503	Bacteria	Proteobacteria	Gammaproteobacteria	Enterobacterales	Enterobacteriaceae	Raoultella		No	No
ASV504	Bacteria	Proteobacteria	Gammaproteobacteria	Enterobacterales	Enterobacteriaceae	Kosakonia	cowanii	No	No
ASV507	Bacteria	Proteobacteria	Gammaproteobacteria	Enterobacterales	Erwiniaceae	Pantoea		No	No
ASV513	Bacteria	Bacteroidota	Bacteroidia	Flavobacteriales	Flavobacteriaceae	Flavobacterium		No	No
ASV514	Bacteria	Proteobacteria	Gammaproteobacteria	Enterobacterales	Erwiniaceae			No	Yes
ASV522	Bacteria	Proteobacteria	Gammaproteobacteria	Burkholderiales	Comamonadaceae	Acidovorax		No	No
ASV526	Bacteria	Proteobacteria	Gammaproteobacteria	Enterobacterales	Erwiniaceae	Pantoea		No	No
ASV528	Bacteria	Proteobacteria	Gammaproteobacteria	Burkholderiales	Oxalobacteraceae	Herminiimonas		No	Yes
ASV538	Bacteria	Proteobacteria	Gammaproteobacteria	Enterobacterales	Erwiniaceae	Pantoea		No	No
ASV540	Bacteria	Proteobacteria	Gammaproteobacteria	Enterobacterales	Erwiniaceae	Siccibacter		No	Yes
ASV541	Bacteria	Proteobacteria	Gammaproteobacteria	Pseudomonadales	Moraxellaceae	Acinetobacter		No	No
ASV543	Bacteria	Proteobacteria	Alphaproteobacteria	Sphingomonadales	Sphingomonadaceae	Sphingomonas	melonis	No	No
ASV544	Bacteria	Proteobacteria	Gammaproteobacteria	Enterobacterales	Erwiniaceae	Erwinia	aphidicola	No	No
ASV552	Bacteria	Proteobacteria	Gammaproteobacteria	Enterobacterales	Enterobacteriaceae	Atlantibacter		No	No
ASV553	Bacteria	Bacteroidota	Bacteroidia	Flavobacteriales	Flavobacteriaceae	Flavobacterium		No	No
ASV557	Bacteria	Proteobacteria	Gammaproteobacteria	Pseudomonadales	Pseudomonadaceae	Pseudomonas		No	Yes
ASV558	Bacteria	Proteobacteria	Gammaproteobacteria	Enterobacterales	Enterobacteriaceae	Kluyvera		No	No
ASV560	Bacteria	Proteobacteria	Gammaproteobacteria	Pseudomonadales	Pseudomonadaceae	Pseudomonas		No	No
ASV563	Bacteria	Proteobacteria	Alphaproteobacteria	Sphingomonadales	Sphingomonadaceae	Sphingomonas		No	No
ASV564	Bacteria	Proteobacteria	Gammaproteobacteria	Burkholderiales	Comamonadaceae	Acidovorax		No	No
ASV568	Bacteria	Proteobacteria	Gammaproteobacteria	Burkholderiales	Burkholderiaceae	Ralstonia		No	No
ASV572	Bacteria	Proteobacteria	Gammaproteobacteria	Enterobacterales	Erwiniaceae	Pantoea	agglomerans	No	No
ASV575	Bacteria	Proteobacteria	Gammaproteobacteria	Pseudomonadales	Pseudomonadaceae	Pseudomonas	putida	No	No
ASV576	Bacteria	Proteobacteria	Gammaproteobacteria	Enterobacterales	Erwiniaceae	Erwinia		No	No
ASV580	Bacteria	Firmicutes	Bacilli	Paenibacillales	Paenibacillaceae	Paenibacillus		No	No
ASV585	Bacteria	Proteobacteria	Gammaproteobacteria	Burkholderiales	Burkholderiaceae	Ralstonia		No	No
ASV590	Bacteria	Proteobacteria	Gammaproteobacteria	Enterobacterales	Erwiniaceae			No	No
ASV592	Bacteria	Bacteroidota	Bacteroidia	Flavobacteriales	Flavobacteriaceae	Flavobacterium		No	No
ASV595	Bacteria	Proteobacteria	Alphaproteobacteria	Rhizobiales	Rhizobiaceae	Allorhizobium-Neorhizobium-Pararhizobium-Rhizobium		No	No
ASV597	Bacteria	Firmicutes	Bacilli	Paenibacillales	Paenibacillaceae			No	No
ASV598	Bacteria	Proteobacteria	Gammaproteobacteria	Pseudomonadales	Pseudomonadaceae			No	No
ASV599	Bacteria	Proteobacteria	Gammaproteobacteria	Xanthomonadales	Xanthomonadaceae	Pseudoxanthomonas		No	No
ASV600	Bacteria	Proteobacteria	Gammaproteobacteria	Burkholderiales	Oxalobacteraceae	Telluria		No	No
ASV603	Bacteria	Proteobacteria	Gammaproteobacteria	Burkholderiales	Oxalobacteraceae	Massilia	aurea	No	No
ASV605	Bacteria	Proteobacteria	Gammaproteobacteria	Enterobacterales	Erwiniaceae			No	Yes
ASV608	Bacteria	Proteobacteria	Gammaproteobacteria	Enterobacterales	Erwiniaceae			No	No
ASV611	Bacteria	Proteobacteria	Gammaproteobacteria	Enterobacterales	Enterobacteriaceae	Raoultella		No	No
ASV613	Bacteria	Proteobacteria	Gammaproteobacteria	Enterobacterales	Erwiniaceae	Pantoea		No	No
ASV615	Bacteria	Proteobacteria	Gammaproteobacteria	Enterobacterales	Erwiniaceae	Pantoea		No	No
ASV619	Bacteria	Proteobacteria	Alphaproteobacteria	Rhizobiales	Beijerinckiaceae	Bosea		No	No
ASV620	Bacteria	Proteobacteria	Gammaproteobacteria	Pseudomonadales	Pseudomonadaceae	Pseudomonas		No	No
ASV621	Bacteria	Proteobacteria	Gammaproteobacteria	Enterobacterales	Enterobacteriaceae			No	No
ASV622	Bacteria	Proteobacteria	Gammaproteobacteria	Enterobacterales	Enterobacteriaceae	Kluyvera		No	No
ASV628	Bacteria	Bacteroidota	Bacteroidia	Flavobacteriales	Flavobacteriaceae	Flavobacterium		No	No
ASV629	Bacteria	Proteobacteria	Alphaproteobacteria	Sphingomonadales	Sphingomonadaceae			No	No
ASV630	Bacteria	Proteobacteria	Gammaproteobacteria	Pseudomonadales	Pseudomonadaceae	Pseudomonas	marginalis	No	No
ASV633	Bacteria	Proteobacteria	Gammaproteobacteria	Enterobacterales	Enterobacteriaceae	Klebsiella		No	No
ASV634	Bacteria	Proteobacteria	Gammaproteobacteria	Enterobacterales	Erwiniaceae	Pantoea	agglomerans	No	No
ASV635	Bacteria	Proteobacteria	Gammaproteobacteria	Pseudomonadales	Pseudomonadaceae	Pseudomonas		No	No
ASV636	Bacteria	Proteobacteria	Gammaproteobacteria	Enterobacterales	Enterobacteriaceae			No	No
ASV638	Bacteria	Proteobacteria	Gammaproteobacteria	Burkholderiales	Oxalobacteraceae	Massilia		No	No
ASV641	Bacteria	Proteobacteria	Gammaproteobacteria	Xanthomonadales	Xanthomonadaceae			No	No
ASV642	Bacteria	Proteobacteria	Gammaproteobacteria	Pseudomonadales	Pseudomonadaceae	Pseudomonas		No	No
ASV650	Bacteria	Proteobacteria	Gammaproteobacteria	Enterobacterales	Enterobacteriaceae	Enterobacter		No	No
ASV651	Bacteria	Proteobacteria	Gammaproteobacteria	Pseudomonadales	Pseudomonadaceae	Pseudomonas		No	No
ASV654	Bacteria	Proteobacteria	Gammaproteobacteria	Pseudomonadales	Pseudomonadaceae	Pseudomonas		No	No
ASV660	Bacteria	Proteobacteria	Gammaproteobacteria	Pseudomonadales	Pseudomonadaceae	Pseudomonas		No	No
ASV663	Bacteria	Bacteroidota	Bacteroidia	Flavobacteriales	Flavobacteriaceae	Flavobacterium		No	No
ASV666	Bacteria	Firmicutes	Bacilli	Lactobacillales	Enterococcaceae	Enterococcus		No	No
ASV667	Bacteria	Actinobacteriota	Actinobacteria	Micrococcales	Cellulomonadaceae	Cellulomonas		No	No
ASV671	Bacteria	Proteobacteria	Gammaproteobacteria	Enterobacterales	Erwiniaceae	Erwinia		No	No
ASV674	Bacteria	Proteobacteria	Alphaproteobacteria	Rhizobiales	Beijerinckiaceae	Methylobacterium-Methylorubrum		No	No
ASV678	Bacteria	Firmicutes	Bacilli	Brevibacillales	Brevibacillaceae	Brevibacillus		No	No
ASV682	Bacteria	Bacteroidota	Bacteroidia	Flavobacteriales	Flavobacteriaceae	Flavobacterium		No	No
ASV690	Bacteria	Bacteroidota	Bacteroidia	Flavobacteriales	Flavobacteriaceae	Flavobacterium		No	No
ASV694	Bacteria	Proteobacteria	Gammaproteobacteria	Pseudomonadales	Pseudomonadaceae	Pseudomonas		No	No
ASV697	Bacteria	Bacteroidota	Bacteroidia	Flavobacteriales	Flavobacteriaceae	Flavobacterium		No	No
ASV700	Bacteria	Proteobacteria	Gammaproteobacteria	Pseudomonadales	Pseudomonadaceae	Pseudomonas		No	No
ASV707	Bacteria	Bacteroidota	Bacteroidia	Flavobacteriales	Flavobacteriaceae	Flavobacterium		No	No
ASV710	Bacteria	Proteobacteria	Gammaproteobacteria	Enterobacterales	Erwiniaceae	Erwinia		No	Yes
ASV711	Bacteria	Proteobacteria	Gammaproteobacteria	Pseudomonadales	Pseudomonadaceae	Pseudomonas		No	No
ASV713	Bacteria	Bacteroidota	Bacteroidia	Flavobacteriales	Flavobacteriaceae	Flavobacterium		No	No
ASV714	Bacteria	Proteobacteria	Gammaproteobacteria	Xanthomonadales	Xanthomonadaceae	Stenotrophomonas		No	No
ASV715	Bacteria	Bacteroidota	Bacteroidia	Flavobacteriales	Flavobacteriaceae	Flavobacterium		No	No
ASV716	Bacteria	Proteobacteria	Gammaproteobacteria	Enterobacterales	Erwiniaceae	Pantoea	agglomerans	No	No
ASV721	Bacteria	Bacteroidota	Bacteroidia	Flavobacteriales	Flavobacteriaceae	Flavobacterium		No	No
ASV722	Bacteria	Proteobacteria	Gammaproteobacteria	Enterobacterales	Erwiniaceae	Siccibacter		No	No
ASV731	Bacteria	Proteobacteria	Gammaproteobacteria	Enterobacterales	Erwiniaceae	Pantoea		No	No
ASV733	Bacteria	Proteobacteria	Alphaproteobacteria	Caulobacterales	Caulobacteraceae	Brevundimonas		No	No
ASV739	Bacteria	Proteobacteria	Gammaproteobacteria	Burkholderiales	Oxalobacteraceae	Telluria		No	No
ASV742	Bacteria	Firmicutes	Bacilli	Paenibacillales	Paenibacillaceae	Paenibacillus		No	No
ASV748	Bacteria	Proteobacteria	Gammaproteobacteria	Enterobacterales	Enterobacteriaceae	Atlantibacter		No	No
ASV750	Bacteria	Proteobacteria	Gammaproteobacteria	Pseudomonadales	Moraxellaceae	Acinetobacter		No	No
ASV751	Bacteria	Bacteroidota	Bacteroidia	Flavobacteriales	Flavobacteriaceae	Flavobacterium		No	No
ASV753	Bacteria	Proteobacteria	Gammaproteobacteria	Enterobacterales	Yersiniaceae	Serratia		No	No
ASV754	Bacteria	Proteobacteria	Gammaproteobacteria	Enterobacterales	Enterobacteriaceae			No	No
ASV757	Bacteria	Proteobacteria	Gammaproteobacteria	Enterobacterales	Enterobacteriaceae	Enterobacter		No	Yes
ASV758	Bacteria	Proteobacteria	Alphaproteobacteria	Sphingomonadales	Sphingomonadaceae	Sphingomonas	koreensis	No	Yes
ASV759	Bacteria	Proteobacteria	Gammaproteobacteria	Enterobacterales	Erwiniaceae	Erwinia		No	No
ASV765	Bacteria	Firmicutes	Bacilli	Brevibacillales	Brevibacillaceae	Brevibacillus		No	No
ASV770	Bacteria	Bacteroidota	Bacteroidia	Flavobacteriales	Flavobacteriaceae	Flavobacterium		No	No
ASV774	Bacteria	Proteobacteria	Gammaproteobacteria	Pseudomonadales	Pseudomonadaceae	Pseudomonas		No	No
ASV775	Bacteria	Proteobacteria	Gammaproteobacteria	Pseudomonadales	Moraxellaceae	Acinetobacter		No	No
ASV776	Bacteria	Proteobacteria	Gammaproteobacteria	Pseudomonadales	Pseudomonadaceae	Pseudomonas		No	No
ASV780	Bacteria	Proteobacteria	Gammaproteobacteria	Enterobacterales	Enterobacteriaceae			No	No
ASV783	Bacteria	Bacteroidota	Bacteroidia	Flavobacteriales	Flavobacteriaceae	Flavobacterium		No	No
ASV787	Bacteria	Proteobacteria	Gammaproteobacteria	Xanthomonadales	Xanthomonadaceae	SN8		No	No
ASV792	Bacteria	Bacteroidota	Bacteroidia	Flavobacteriales	Flavobacteriaceae			No	No
ASV796	Bacteria	Proteobacteria	Gammaproteobacteria	Enterobacterales	Enterobacteriaceae			No	Yes
ASV803	Bacteria	Proteobacteria	Gammaproteobacteria	Burkholderiales	Comamonadaceae	Tibeticola		No	No
ASV805	Bacteria	Proteobacteria	Alphaproteobacteria	Rhizobiales	Rhizobiaceae			No	No
ASV809	Bacteria	Proteobacteria	Gammaproteobacteria	Pseudomonadales	Pseudomonadaceae	Pseudomonas		No	No
ASV813	Bacteria	Bacteroidota	Bacteroidia	Flavobacteriales	Flavobacteriaceae	Flavobacterium		No	No
ASV816	Bacteria	Proteobacteria	Gammaproteobacteria	Enterobacterales	Erwiniaceae	Pantoea		No	No
ASV817	Bacteria	Proteobacteria	Gammaproteobacteria	Pseudomonadales	Pseudomonadaceae	Pseudomonas		No	No
ASV821	Bacteria	Bacteroidota	Bacteroidia	Flavobacteriales	Flavobacteriaceae	Flavobacterium		No	No
ASV823	Bacteria	Proteobacteria	Gammaproteobacteria	Burkholderiales	Comamonadaceae			No	No
ASV827	Bacteria	Proteobacteria	Gammaproteobacteria	Enterobacterales	Erwiniaceae	Pantoea		No	No
ASV832	Bacteria	Proteobacteria	Gammaproteobacteria	Pseudomonadales	Pseudomonadaceae	Pseudomonas		No	No
ASV834	Bacteria	Bacteroidota	Bacteroidia	Flavobacteriales	Flavobacteriaceae	Flavobacterium		No	No
ASV835	Bacteria	Bacteroidota	Bacteroidia	Flavobacteriales	Flavobacteriaceae	Flavobacterium		No	No
ASV837	Bacteria	Bacteroidota	Bacteroidia	Flavobacteriales	Flavobacteriaceae	Flavobacterium		No	No
ASV839	Bacteria	Proteobacteria	Gammaproteobacteria	Enterobacterales	Enterobacteriaceae			No	No
ASV841	Bacteria	Proteobacteria	Gammaproteobacteria	Pseudomonadales	Pseudomonadaceae	Pseudomonas		No	No
ASV847	Bacteria	Proteobacteria	Gammaproteobacteria	Pseudomonadales	Pseudomonadaceae	Pseudomonas		No	No
ASV848	Bacteria	Proteobacteria	Gammaproteobacteria	Pseudomonadales	Pseudomonadaceae	Pseudomonas		No	No
ASV852	Bacteria	Proteobacteria	Gammaproteobacteria	Burkholderiales	Comamonadaceae			No	No
ASV853	Bacteria	Proteobacteria	Gammaproteobacteria	Enterobacterales	Erwiniaceae	Siccibacter		No	No
ASV855	Bacteria	Proteobacteria	Gammaproteobacteria	Enterobacterales	Yersiniaceae			No	No
ASV859	Bacteria	Proteobacteria	Gammaproteobacteria	Pseudomonadales	Pseudomonadaceae	Pseudomonas		No	No
ASV863	Bacteria	Firmicutes	Bacilli	Lactobacillales	Enterococcaceae			No	No
ASV867	Bacteria	Proteobacteria	Gammaproteobacteria	Enterobacterales	Enterobacteriaceae			No	Yes
ASV874	Bacteria	Proteobacteria	Gammaproteobacteria	Enterobacterales	Erwiniaceae	Pantoea		No	No
ASV876	Bacteria	Proteobacteria	Alphaproteobacteria	Sphingomonadales	Sphingomonadaceae	Sphingopyxis		No	No
ASV877	Bacteria	Actinobacteriota	Actinobacteria	Micrococcales	Microbacteriaceae			No	No
ASV888	Bacteria	Bacteroidota	Bacteroidia	Flavobacteriales	Flavobacteriaceae	Flavobacterium		No	No
ASV901	Bacteria	Proteobacteria	Gammaproteobacteria	Pseudomonadales	Pseudomonadaceae	Pseudomonas		No	No
ASV905	Bacteria	Firmicutes	Bacilli	Paenibacillales	Paenibacillaceae	Paenibacillus		No	No
ASV910	Bacteria	Bacteroidota	Bacteroidia	Flavobacteriales	Flavobacteriaceae	Flavobacterium		No	No
ASV911	Bacteria	Proteobacteria	Alphaproteobacteria	Sphingomonadales	Sphingomonadaceae			No	No
ASV914	Bacteria	Proteobacteria	Gammaproteobacteria	Burkholderiales	Oxalobacteraceae	Massilia		No	No
ASV915	Bacteria	Proteobacteria	Gammaproteobacteria	Pseudomonadales	Pseudomonadaceae	Pseudomonas		No	No
ASV916	Bacteria	Bacteroidota	Bacteroidia	Flavobacteriales	Flavobacteriaceae	Flavobacterium		No	No
ASV923	Bacteria	Proteobacteria	Gammaproteobacteria	Burkholderiales	Oxalobacteraceae	Telluria		No	No
ASV927	Bacteria	Proteobacteria	Gammaproteobacteria	Enterobacterales	Enterobacteriaceae			No	No
ASV931	Bacteria	Proteobacteria	Gammaproteobacteria	Burkholderiales	Oxalobacteraceae	Massilia		No	No
ASV936	Bacteria	Proteobacteria	Gammaproteobacteria	Enterobacterales	Enterobacteriaceae			No	No
ASV939	Bacteria	Proteobacteria	Gammaproteobacteria	Pseudomonadales	Pseudomonadaceae	Pseudomonas		No	No
ASV940	Bacteria	Proteobacteria	Gammaproteobacteria	Enterobacterales	Enterobacteriaceae			No	No
ASV945	Bacteria	Proteobacteria	Gammaproteobacteria	Pseudomonadales	Pseudomonadaceae	Pseudomonas		No	No
ASV957	Bacteria	Proteobacteria	Gammaproteobacteria	Pseudomonadales	Pseudomonadaceae	Pseudomonas		No	No
ASV967	Bacteria	Proteobacteria	Gammaproteobacteria	Enterobacterales	Enterobacteriaceae			No	No
ASV974	Bacteria	Proteobacteria	Gammaproteobacteria	Pseudomonadales	Pseudomonadaceae	Pseudomonas		No	No
ASV978	Bacteria	Bacteroidota	Bacteroidia	Flavobacteriales	Flavobacteriaceae	Flavobacterium		No	No
ASV980	Bacteria	Proteobacteria	Gammaproteobacteria	Pseudomonadales	Pseudomonadaceae	Pseudomonas		No	No
ASV982	Bacteria	Proteobacteria	Gammaproteobacteria	Pseudomonadales	Pseudomonadaceae	Pseudomonas		No	No
ASV983	Bacteria	Proteobacteria	Gammaproteobacteria	Pseudomonadales	Pseudomonadaceae	Pseudomonas		No	No
ASV996	Bacteria	Proteobacteria	Gammaproteobacteria	Enterobacterales	Erwiniaceae	Pantoea		No	No
ASV997	Bacteria	Bacteroidota	Bacteroidia	Flavobacteriales	Flavobacteriaceae	Flavobacterium		No	No
ASV998	Bacteria	Proteobacteria	Gammaproteobacteria	Burkholderiales	Oxalobacteraceae			No	No
ASV999	Bacteria	Proteobacteria	Gammaproteobacteria	Pseudomonadales	Pseudomonadaceae	Pseudomonas		No	No
ASV1003	Bacteria	Proteobacteria	Gammaproteobacteria	Pseudomonadales	Pseudomonadaceae	Pseudomonas		No	No
ASV1011	Bacteria	Proteobacteria	Gammaproteobacteria	Enterobacterales	Enterobacteriaceae			No	No
ASV1013	Bacteria	Proteobacteria	Gammaproteobacteria	Pseudomonadales	Pseudomonadaceae	Pseudomonas		No	No
ASV1017	Bacteria	Proteobacteria	Gammaproteobacteria	Pseudomonadales	Pseudomonadaceae	Pseudomonas		No	No
ASV1020	Bacteria	Proteobacteria	Gammaproteobacteria	Pseudomonadales	Pseudomonadaceae	Pseudomonas		No	No
ASV1022	Bacteria	Firmicutes	Bacilli	Lactobacillales	Enterococcaceae			No	Yes
ASV1024	Bacteria	Bacteroidota	Bacteroidia	Flavobacteriales	Flavobacteriaceae	Flavobacterium		No	No
ASV1025	Bacteria	Proteobacteria	Gammaproteobacteria	Enterobacterales	Erwiniaceae			No	No
ASV1027	Bacteria	Proteobacteria	Gammaproteobacteria	Enterobacterales	Erwiniaceae	Siccibacter		No	No
ASV1029	Bacteria	Proteobacteria	Gammaproteobacteria	Enterobacterales	Erwiniaceae	Pantoea		No	No
ASV1031	Bacteria	Proteobacteria	Gammaproteobacteria	Pseudomonadales	Pseudomonadaceae	Pseudomonas		No	No
ASV1032	Bacteria	Proteobacteria	Gammaproteobacteria	Enterobacterales	Yersiniaceae			No	No
ASV1035	Bacteria	Bacteroidota	Bacteroidia	Flavobacteriales	Flavobacteriaceae	Flavobacterium		No	No
ASV1048	Bacteria	Proteobacteria	Gammaproteobacteria	Enterobacterales	Erwiniaceae	Siccibacter		No	No
ASV1049	Bacteria	Proteobacteria	Gammaproteobacteria	Pseudomonadales	Pseudomonadaceae	Pseudomonas		No	No
ASV1051	Bacteria	Proteobacteria	Gammaproteobacteria	Enterobacterales	Enterobacteriaceae			No	No
ASV1052	Bacteria	Firmicutes	Bacilli	Paenibacillales	Paenibacillaceae	Paenibacillus	turicensis	No	No
ASV1054	Bacteria	Proteobacteria	Gammaproteobacteria	Enterobacterales	Erwiniaceae	Pantoea		No	No
ASV1057	Bacteria	Proteobacteria	Gammaproteobacteria	Burkholderiales	Oxalobacteraceae	Massilia		No	No
ASV1062	Bacteria	Proteobacteria	Gammaproteobacteria	Enterobacterales	Erwiniaceae	Erwinia		No	No
ASV1063	Bacteria	Proteobacteria	Gammaproteobacteria	Enterobacterales	Enterobacteriaceae			No	Yes
ASV1065	Bacteria	Proteobacteria	Gammaproteobacteria	Enterobacterales	Erwiniaceae	Erwinia		No	No
ASV1067	Bacteria	Proteobacteria	Gammaproteobacteria	Burkholderiales	Oxalobacteraceae	Massilia		No	No
ASV1068	Bacteria	Bacteroidota	Bacteroidia	Flavobacteriales	Flavobacteriaceae	Flavobacterium		No	No
ASV1069	Bacteria	Bacteroidota	Bacteroidia	Flavobacteriales	Flavobacteriaceae	Flavobacterium		No	No
ASV1078	Bacteria	Firmicutes	Clostridia	Lachnospirales	Lachnospiraceae			No	No
ASV1079	Bacteria	Proteobacteria	Alphaproteobacteria	Sphingomonadales	Sphingomonadaceae	Sphingomonas		No	No
ASV1080	Bacteria	Proteobacteria	Gammaproteobacteria	Pseudomonadales	Pseudomonadaceae	Pseudomonas		No	No
ASV1082	Bacteria	Firmicutes	Bacilli	Brevibacillales	Brevibacillaceae	Brevibacillus		No	No
ASV1085	Bacteria	Proteobacteria	Gammaproteobacteria	Pseudomonadales	Pseudomonadaceae	Pseudomonas		No	No
ASV1088	Bacteria	Bacteroidota	Bacteroidia	Flavobacteriales	Flavobacteriaceae	Flavobacterium		No	No
ASV1092	Bacteria	Proteobacteria	Gammaproteobacteria	Pseudomonadales	Pseudomonadaceae	Pseudomonas		No	No
ASV1096	Bacteria	Proteobacteria	Gammaproteobacteria	Burkholderiales	Oxalobacteraceae	Telluria		No	No
ASV1099	Bacteria	Proteobacteria	Gammaproteobacteria	Pseudomonadales	Pseudomonadaceae	Pseudomonas		No	No
ASV1101	Bacteria	Bacteroidota	Bacteroidia	Flavobacteriales	Flavobacteriaceae	Flavobacterium		No	No
ASV1104	Bacteria	Proteobacteria	Gammaproteobacteria	Xanthomonadales	Xanthomonadaceae			No	No
ASV1105	Bacteria	Proteobacteria	Gammaproteobacteria	Enterobacterales	Erwiniaceae	Erwinia		No	No
ASV1114	Bacteria	Proteobacteria	Gammaproteobacteria	Burkholderiales	Comamonadaceae			No	No
ASV1115	Bacteria	Firmicutes	Bacilli	Brevibacillales	Brevibacillaceae	Brevibacillus		No	No
ASV1119	Bacteria	Proteobacteria	Gammaproteobacteria	Enterobacterales	Enterobacteriaceae	Enterobacter		No	No
ASV1121	Bacteria	Proteobacteria	Gammaproteobacteria	Pseudomonadales	Pseudomonadaceae	Pseudomonas		No	No
ASV1123	Bacteria	Firmicutes	Bacilli	Paenibacillales	Paenibacillaceae	Paenibacillus		No	No
ASV1125	Bacteria	Proteobacteria	Gammaproteobacteria	Pseudomonadales	Pseudomonadaceae	Pseudomonas		No	No
ASV1129	Bacteria	Proteobacteria	Alphaproteobacteria	Sphingomonadales	Sphingomonadaceae	Sphingopyxis		No	No
ASV1133	Bacteria	Proteobacteria	Gammaproteobacteria	Pseudomonadales	Pseudomonadaceae	Pseudomonas		No	No
ASV1134	Bacteria	Proteobacteria	Gammaproteobacteria	Enterobacterales	Erwiniaceae	Pantoea		No	No
ASV1136	Bacteria	Proteobacteria	Gammaproteobacteria	Enterobacterales	Erwiniaceae	Pantoea		No	No
ASV1137	Bacteria	Proteobacteria	Gammaproteobacteria	Pseudomonadales	Pseudomonadaceae	Pseudomonas		No	No
ASV1140	Bacteria	Proteobacteria	Gammaproteobacteria	Burkholderiales	Oxalobacteraceae	Massilia		No	No
ASV1144	Bacteria	Firmicutes	Bacilli	Paenibacillales	Paenibacillaceae	Paenibacillus		No	No
ASV1146	Bacteria	Proteobacteria	Gammaproteobacteria	Enterobacterales	Erwiniaceae	Erwinia		No	No
ASV1147	Bacteria	Proteobacteria	Gammaproteobacteria	Pseudomonadales	Pseudomonadaceae	Pseudomonas		No	No
ASV1148	Bacteria	Proteobacteria	Gammaproteobacteria	Pseudomonadales	Pseudomonadaceae	Pseudomonas		No	No
ASV1149	Bacteria	Proteobacteria	Gammaproteobacteria	Enterobacterales	Erwiniaceae	Erwinia		No	No
ASV1164	Bacteria	Proteobacteria	Alphaproteobacteria	Rhizobiales	Rhizobiaceae	Pseudorhizobium		No	No
ASV1168	Bacteria	Proteobacteria	Alphaproteobacteria	Rhizobiales	Beijerinckiaceae	Bosea		No	No
ASV1169	Bacteria	Firmicutes	Bacilli	Lactobacillales	Enterococcaceae	Enterococcus		No	No
ASV1171	Bacteria	Proteobacteria	Gammaproteobacteria	Pseudomonadales	Pseudomonadaceae	Pseudomonas	fluorescens	No	No
ASV1173	Bacteria	Actinobacteriota	Actinobacteria	Micrococcales	Cellulomonadaceae	Sediminihabitans		No	No
ASV1174	Bacteria	Bacteroidota	Bacteroidia	Flavobacteriales	Flavobacteriaceae	Flavobacterium		No	No
ASV1175	Bacteria	Proteobacteria	Gammaproteobacteria	Pseudomonadales	Pseudomonadaceae	Pseudomonas		No	No
ASV1176	Bacteria	Proteobacteria	Gammaproteobacteria	Enterobacterales	Erwiniaceae	Pantoea		No	No
ASV1178	Bacteria	Bacteroidota	Bacteroidia	Flavobacteriales	Flavobacteriaceae	Flavobacterium		No	No
ASV1183	Bacteria	Bacteroidota	Bacteroidia	Flavobacteriales	Flavobacteriaceae	Flavobacterium		No	No
ASV1186	Bacteria	Proteobacteria	Gammaproteobacteria	Burkholderiales	Comamonadaceae			No	No
ASV1187	Bacteria	Proteobacteria	Gammaproteobacteria	Burkholderiales	Oxalobacteraceae			No	No
ASV1193	Bacteria	Proteobacteria	Gammaproteobacteria	Burkholderiales	Comamonadaceae	Simplicispira		No	No
ASV1194	Bacteria	Bacteroidota	Bacteroidia	Flavobacteriales	Flavobacteriaceae	Flavobacterium		No	No
ASV1197	Bacteria	Proteobacteria	Gammaproteobacteria	Burkholderiales	Oxalobacteraceae	Massilia		No	No
ASV1199	Bacteria	Proteobacteria	Alphaproteobacteria	Rhizobiales	Rhizobiaceae	Pseudorhizobium		No	No
ASV1201	Bacteria	Bacteroidota	Bacteroidia	Flavobacteriales	Flavobacteriaceae	Flavobacterium		No	No
ASV1207	Bacteria	Proteobacteria	Gammaproteobacteria	Pseudomonadales	Pseudomonadaceae	Pseudomonas		No	No
ASV1209	Bacteria	Proteobacteria	Gammaproteobacteria	Enterobacterales	Erwiniaceae	Pantoea		No	No
ASV1210	Bacteria	Proteobacteria	Gammaproteobacteria	Burkholderiales	Oxalobacteraceae	Massilia		No	No
ASV1211	Bacteria	Bacteroidota	Bacteroidia	Flavobacteriales	Flavobacteriaceae	Flavobacterium		No	No
ASV1218	Bacteria	Proteobacteria	Gammaproteobacteria	Enterobacterales	Erwiniaceae			No	No
ASV1219	Bacteria	Proteobacteria	Gammaproteobacteria	Enterobacterales	Enterobacteriaceae			No	No
ASV1224	Bacteria	Proteobacteria	Gammaproteobacteria	Pseudomonadales	Pseudomonadaceae	Pseudomonas		No	No
ASV1228	Bacteria	Proteobacteria	Gammaproteobacteria	Pseudomonadales	Pseudomonadaceae	Pseudomonas		No	No
ASV1232	Bacteria	Proteobacteria	Gammaproteobacteria	Pseudomonadales	Pseudomonadaceae	Pseudomonas		No	No
ASV1234	Bacteria	Proteobacteria	Gammaproteobacteria	Enterobacterales	Erwiniaceae			No	No
ASV1237	Bacteria	Proteobacteria	Gammaproteobacteria	Enterobacterales	Erwiniaceae			No	No
ASV1238	Bacteria	Firmicutes	Clostridia	Lachnospirales	Lachnospiraceae	28-4		No	No
ASV1239	Bacteria	Proteobacteria	Gammaproteobacteria	Enterobacterales	Erwiniaceae	Pantoea		No	No
ASV1243	Bacteria	Proteobacteria	Gammaproteobacteria	Pseudomonadales	Moraxellaceae	Acinetobacter		No	No
ASV1248	Bacteria	Proteobacteria	Gammaproteobacteria	Enterobacterales	Enterobacteriaceae	Enterobacillus		No	No
ASV1252	Bacteria	Proteobacteria	Gammaproteobacteria	Burkholderiales	Comamonadaceae			No	No
ASV1253	Bacteria	Proteobacteria	Gammaproteobacteria	Enterobacterales	Enterobacteriaceae	Enterobacter		No	No
ASV1257	Bacteria	Proteobacteria	Gammaproteobacteria	Enterobacterales	Erwiniaceae	Siccibacter		No	No
ASV1261	Bacteria	Proteobacteria	Alphaproteobacteria	Sphingomonadales	Sphingomonadaceae			No	No
ASV1263	Bacteria	Proteobacteria	Gammaproteobacteria	Burkholderiales	Comamonadaceae			No	No
ASV1265	Bacteria	Proteobacteria	Gammaproteobacteria	Pseudomonadales	Pseudomonadaceae			No	No
ASV1267	Bacteria	Proteobacteria	Gammaproteobacteria	Pseudomonadales	Pseudomonadaceae			No	No
ASV1269	Bacteria	Proteobacteria	Gammaproteobacteria	Enterobacterales	Erwiniaceae			No	No
ASV1270	Bacteria	Proteobacteria	Gammaproteobacteria	Enterobacterales	Erwiniaceae	Pantoea		No	No
ASV1273	Bacteria	Proteobacteria	Gammaproteobacteria	Pseudomonadales	Pseudomonadaceae	Pseudomonas		No	No
ASV1279	Bacteria	Proteobacteria	Gammaproteobacteria	Pseudomonadales	Pseudomonadaceae	Pseudomonas		No	No
ASV1284	Bacteria	Proteobacteria	Gammaproteobacteria	Enterobacterales	Erwiniaceae	Siccibacter		No	No
ASV1290	Bacteria	Proteobacteria	Gammaproteobacteria	Enterobacterales	Erwiniaceae	Pantoea		No	No
ASV1298	Bacteria	Proteobacteria	Gammaproteobacteria	Enterobacterales	Erwiniaceae	Pantoea		No	No
ASV1303	Bacteria	Proteobacteria	Alphaproteobacteria	Rhizobiales	Rhizobiaceae	Neorhizobium		No	No
ASV1311	Bacteria	Bacteroidota	Bacteroidia	Flavobacteriales	Weeksellaceae			No	No
ASV1312	Bacteria	Proteobacteria	Gammaproteobacteria	Xanthomonadales	Xanthomonadaceae	SN8		No	No
ASV1318	Bacteria	Proteobacteria	Gammaproteobacteria	Enterobacterales	Enterobacteriaceae			No	No
ASV1319	Bacteria	Proteobacteria	Gammaproteobacteria	Pseudomonadales	Pseudomonadaceae	Pseudomonas		No	No
ASV1322	Bacteria	Proteobacteria	Gammaproteobacteria	Pseudomonadales	Pseudomonadaceae	Pseudomonas		No	No
ASV1324	Bacteria	Proteobacteria	Gammaproteobacteria	Enterobacterales	Enterobacteriaceae			No	No
ASV1330	Bacteria	Proteobacteria	Gammaproteobacteria	Enterobacterales	Erwiniaceae	Erwinia		No	No
ASV1335	Bacteria	Proteobacteria	Gammaproteobacteria	Pseudomonadales	Pseudomonadaceae	Pseudomonas		No	No
ASV1336	Bacteria	Proteobacteria	Gammaproteobacteria	Enterobacterales	Enterobacteriaceae			No	No
ASV1339	Bacteria	Bacteroidota	Bacteroidia	Flavobacteriales	Flavobacteriaceae	Flavobacterium		No	No
ASV1340	Bacteria	Proteobacteria	Gammaproteobacteria	Burkholderiales	Oxalobacteraceae	Massilia		No	No
ASV1342	Bacteria	Bacteroidota	Bacteroidia	Flavobacteriales	Flavobacteriaceae	Flavobacterium		No	No
ASV1344	Bacteria	Proteobacteria	Gammaproteobacteria	Enterobacterales	Erwiniaceae			No	No
ASV1345	Bacteria	Bacteroidota	Bacteroidia	Flavobacteriales	Flavobacteriaceae	Flavobacterium		No	No
ASV1352	Bacteria	Proteobacteria	Gammaproteobacteria	Pseudomonadales	Pseudomonadaceae	Pseudomonas		No	No
ASV1356	Bacteria	Proteobacteria	Gammaproteobacteria	Enterobacterales	Erwiniaceae			No	No
ASV1358	Bacteria	Proteobacteria	Gammaproteobacteria	Enterobacterales	Enterobacteriaceae	Enterobacter		No	No
ASV1359	Bacteria	Proteobacteria	Gammaproteobacteria	Burkholderiales	Oxalobacteraceae	Herminiimonas		No	No
ASV1364	Bacteria	Proteobacteria	Gammaproteobacteria	Pseudomonadales	Pseudomonadaceae	Pseudomonas		No	No
ASV1370	Bacteria	Proteobacteria	Gammaproteobacteria	Pseudomonadales	Pseudomonadaceae	Pseudomonas		No	No
ASV1371	Bacteria	Actinobacteriota	Actinobacteria	Micrococcales	Microbacteriaceae	Microbacterium		No	No
ASV1372	Bacteria	Proteobacteria	Gammaproteobacteria	Enterobacterales	Erwiniaceae	Pantoea		No	No
ASV1374	Bacteria	Proteobacteria	Gammaproteobacteria	Pseudomonadales	Pseudomonadaceae	Pseudomonas		No	No
ASV1384	Bacteria	Bacteroidota	Bacteroidia	Flavobacteriales	Flavobacteriaceae	Flavobacterium		No	No
ASV1392	Bacteria	Proteobacteria	Gammaproteobacteria	Pseudomonadales	Pseudomonadaceae	Pseudomonas		No	No
ASV1393	Bacteria	Proteobacteria	Gammaproteobacteria	Pseudomonadales	Pseudomonadaceae	Pseudomonas		No	No
ASV1394	Bacteria	Firmicutes	Bacilli	Bacillales	Bacillaceae	Bacillus		No	No
ASV1398	Bacteria	Proteobacteria	Gammaproteobacteria	Enterobacterales	Enterobacteriaceae			No	No
ASV1401	Bacteria	Proteobacteria	Gammaproteobacteria	Enterobacterales	Erwiniaceae	Pantoea		No	No
ASV1402	Bacteria	Proteobacteria	Gammaproteobacteria	Enterobacterales	Erwiniaceae	Pantoea		No	No
ASV1408	Bacteria	Proteobacteria	Gammaproteobacteria	Pseudomonadales	Pseudomonadaceae	Pseudomonas		No	No
ASV1410	Bacteria	Proteobacteria	Alphaproteobacteria	Sphingomonadales	Sphingomonadaceae	Sphingomonas		No	No
ASV1413	Bacteria	Proteobacteria	Gammaproteobacteria	Pseudomonadales	Pseudomonadaceae	Pseudomonas		No	No
ASV1414	Bacteria	Proteobacteria	Gammaproteobacteria	Pseudomonadales	Nitrincolaceae	Balneatrix		No	No
ASV1415	Bacteria	Proteobacteria	Gammaproteobacteria	Burkholderiales	Oxalobacteraceae	Massilia	aurea	No	No
ASV1416	Bacteria	Proteobacteria	Alphaproteobacteria	Rhizobiales	Rhizobiaceae	Allorhizobium-Neorhizobium-Pararhizobium-Rhizobium		No	No
ASV1420	Bacteria	Proteobacteria	Gammaproteobacteria	Enterobacterales	Enterobacteriaceae	Enterobacter		No	No
ASV1422	Bacteria	Proteobacteria	Gammaproteobacteria	Pseudomonadales	Pseudomonadaceae	Pseudomonas		No	No
ASV1425	Bacteria	Firmicutes	Bacilli	Brevibacillales	Brevibacillaceae	Brevibacillus		No	No
ASV1426	Bacteria	Bacteroidota	Bacteroidia	Flavobacteriales	Weeksellaceae	Chryseobacterium		No	No
ASV1427	Bacteria	Bacteroidota	Bacteroidia	Flavobacteriales	Weeksellaceae	Chryseobacterium		No	No
ASV1430	Bacteria	Proteobacteria	Gammaproteobacteria	Pseudomonadales	Pseudomonadaceae	Pseudomonas		No	No
ASV1431	Bacteria	Proteobacteria	Gammaproteobacteria	Enterobacterales	Enterobacteriaceae			No	No
ASV1432	Bacteria	Proteobacteria	Gammaproteobacteria	Pseudomonadales	Moraxellaceae	Acinetobacter		No	No
ASV1434	Bacteria	Bacteroidota	Bacteroidia	Flavobacteriales	Flavobacteriaceae	Flavobacterium		No	No
ASV1435	Bacteria	Proteobacteria	Gammaproteobacteria	Enterobacterales	Erwiniaceae			No	No
ASV1438	Bacteria	Proteobacteria	Gammaproteobacteria	Enterobacterales	Erwiniaceae	Pantoea		No	No
ASV1442	Bacteria	Proteobacteria	Gammaproteobacteria	Burkholderiales	Comamonadaceae	Acidovorax		No	No
ASV1446	Bacteria	Proteobacteria	Gammaproteobacteria	Pseudomonadales	Pseudomonadaceae	Pseudomonas		No	No
ASV1448	Bacteria	Proteobacteria	Gammaproteobacteria	Pseudomonadales	Pseudomonadaceae	Pseudomonas		No	No
ASV1450	Bacteria	Firmicutes	Bacilli	Brevibacillales	Brevibacillaceae	Brevibacillus		No	No
ASV1453	Bacteria	Proteobacteria	Gammaproteobacteria	Enterobacterales	Erwiniaceae	Erwinia		No	No
ASV1455	Bacteria	Proteobacteria	Gammaproteobacteria	Pseudomonadales	Pseudomonadaceae	Pseudomonas		No	No
ASV1458	Bacteria	Proteobacteria	Gammaproteobacteria	Enterobacterales	Enterobacteriaceae			No	No
ASV1459	Bacteria	Proteobacteria	Gammaproteobacteria	Pseudomonadales	Pseudomonadaceae	Pseudomonas		No	No
ASV1460	Bacteria	Proteobacteria	Gammaproteobacteria	Enterobacterales	Erwiniaceae	Pantoea		No	No
ASV1461	Bacteria	Actinobacteriota	Actinobacteria	Micrococcales	Microbacteriaceae	Frondihabitans		No	No
ASV1462	Bacteria	Bacteroidota	Bacteroidia	Flavobacteriales	Weeksellaceae	Chryseobacterium		No	No
ASV1463	Bacteria	Proteobacteria	Gammaproteobacteria	Enterobacterales	Erwiniaceae	Erwinia		No	No
ASV1464	Bacteria	Proteobacteria	Gammaproteobacteria	Pseudomonadales	Pseudomonadaceae	Pseudomonas		No	No
ASV1465	Bacteria	Proteobacteria	Gammaproteobacteria	Burkholderiales	Oxalobacteraceae	Herminiimonas		No	No
ASV1467	Bacteria	Proteobacteria	Gammaproteobacteria	Pseudomonadales	Pseudomonadaceae	Pseudomonas		No	No
ASV1468	Bacteria	Proteobacteria	Gammaproteobacteria	Enterobacterales	Enterobacteriaceae			No	No
ASV1470	Bacteria	Proteobacteria	Gammaproteobacteria	Enterobacterales	Yersiniaceae	Samsonia		No	No
ASV1479	Bacteria	Bacteroidota	Bacteroidia	Flavobacteriales	Flavobacteriaceae			No	No
ASV1480	Bacteria	Proteobacteria	Gammaproteobacteria	Pseudomonadales	Pseudomonadaceae	Pseudomonas		No	No
ASV1482	Bacteria	Proteobacteria	Alphaproteobacteria	Sphingomonadales	Sphingomonadaceae	Sphingomonas		No	No
ASV1487	Bacteria	Proteobacteria	Gammaproteobacteria	Pseudomonadales	Pseudomonadaceae	Pseudomonas		No	No
ASV1502	Bacteria	Firmicutes	Bacilli	Brevibacillales	Brevibacillaceae	Brevibacillus		No	No
ASV1504	Bacteria	Proteobacteria	Gammaproteobacteria	Pseudomonadales	Pseudomonadaceae	Pseudomonas		No	No
ASV1505	Bacteria	Proteobacteria	Alphaproteobacteria	Sphingomonadales	Sphingomonadaceae			No	No
ASV1508	Bacteria	Bacteroidota	Bacteroidia	Flavobacteriales	Flavobacteriaceae	Flavobacterium		No	No
ASV1509	Bacteria	Proteobacteria	Gammaproteobacteria	Enterobacterales	Enterobacteriaceae	Kluyvera		No	No
ASV1512	Bacteria	Proteobacteria	Gammaproteobacteria	Pseudomonadales	Pseudomonadaceae	Pseudomonas	fulva	No	No
ASV1514	Bacteria	Proteobacteria	Gammaproteobacteria	Enterobacterales	Erwiniaceae	Pantoea		No	No
ASV1517	Bacteria	Proteobacteria	Gammaproteobacteria	Burkholderiales	Comamonadaceae			No	No
ASV1526	Bacteria	Proteobacteria	Gammaproteobacteria	Burkholderiales	Comamonadaceae	Acidovorax		No	No
ASV1532	Bacteria	Proteobacteria	Gammaproteobacteria	Enterobacterales	Enterobacteriaceae			No	No
ASV1533	Bacteria	Proteobacteria	Gammaproteobacteria	Pseudomonadales	Pseudomonadaceae			No	No
ASV1535	Bacteria	Bacteroidota	Bacteroidia	Flavobacteriales	Flavobacteriaceae	Flavobacterium		No	No
ASV1536	Bacteria	Proteobacteria	Gammaproteobacteria	Enterobacterales	Erwiniaceae			No	No
ASV1540	Bacteria	Proteobacteria	Gammaproteobacteria	Pseudomonadales	Pseudomonadaceae	Pseudomonas		No	No
ASV1542	Bacteria	Proteobacteria	Gammaproteobacteria	Pseudomonadales	Pseudomonadaceae	Pseudomonas		No	No
ASV1543	Bacteria	Proteobacteria	Gammaproteobacteria	Pseudomonadales	Moraxellaceae	Acinetobacter		No	No
ASV1550	Bacteria	Proteobacteria	Gammaproteobacteria	Enterobacterales	Enterobacteriaceae			No	No
ASV1552	Bacteria	Proteobacteria	Gammaproteobacteria	Burkholderiales	Oxalobacteraceae			No	No
ASV1553	Bacteria	Proteobacteria	Gammaproteobacteria	Burkholderiales	Oxalobacteraceae	Herminiimonas		No	No
ASV1555	Bacteria	Proteobacteria	Gammaproteobacteria	Enterobacterales	Erwiniaceae	Pantoea		No	No
ASV1558	Bacteria	Proteobacteria	Gammaproteobacteria	Enterobacterales	Erwiniaceae	Pantoea		No	No
ASV1560	Bacteria	Proteobacteria	Gammaproteobacteria	Burkholderiales	Comamonadaceae	Pelomonas		No	No
ASV1561	Bacteria	Proteobacteria	Gammaproteobacteria	Enterobacterales	Enterobacteriaceae			No	No
ASV1562	Bacteria	Firmicutes	Bacilli	Paenibacillales	Paenibacillaceae	Paenibacillus		No	No
ASV1565	Bacteria	Proteobacteria	Gammaproteobacteria	Enterobacterales	Erwiniaceae	Siccibacter		No	No
ASV1573	Bacteria	Proteobacteria	Gammaproteobacteria	Enterobacterales	Erwiniaceae	Erwinia		No	Yes
ASV1579	Bacteria	Firmicutes	Bacilli	Paenibacillales	Paenibacillaceae	Paenibacillus		No	No
ASV1580	Bacteria	Proteobacteria	Gammaproteobacteria	Burkholderiales	Oxalobacteraceae	Massilia		No	No
ASV1581	Bacteria	Proteobacteria	Gammaproteobacteria	Burkholderiales	Oxalobacteraceae	Telluria		No	No
ASV1583	Bacteria	Proteobacteria	Gammaproteobacteria	Enterobacterales	Enterobacteriaceae			No	No
ASV1586	Bacteria	Proteobacteria	Gammaproteobacteria	Pseudomonadales	Pseudomonadaceae	Pseudomonas		No	No
ASV1595	Bacteria	Proteobacteria	Gammaproteobacteria	Enterobacterales	Erwiniaceae			No	No
ASV1596	Bacteria	Proteobacteria	Gammaproteobacteria	Burkholderiales	Oxalobacteraceae	Herminiimonas		No	No
ASV1599	Bacteria	Proteobacteria	Gammaproteobacteria	Enterobacterales	Erwiniaceae	Pantoea		No	No
ASV1602	Bacteria	Proteobacteria	Gammaproteobacteria	Enterobacterales	Erwiniaceae	Pantoea		No	No
ASV1604	Bacteria	Proteobacteria	Gammaproteobacteria	Enterobacterales	Yersiniaceae	Samsonia		No	No
ASV1605	Bacteria	Proteobacteria	Gammaproteobacteria	Pseudomonadales	Pseudomonadaceae	Pseudomonas		No	No
ASV1606	Bacteria	Bacteroidota	Bacteroidia	Flavobacteriales	Flavobacteriaceae	Flavobacterium		No	No
ASV1611	Bacteria	Proteobacteria	Gammaproteobacteria	Pseudomonadales	Pseudomonadaceae	Pseudomonas		No	No
ASV1612	Bacteria	Proteobacteria	Gammaproteobacteria	Pseudomonadales	Pseudomonadaceae	Pseudomonas		No	No
ASV1613	Bacteria	Proteobacteria	Gammaproteobacteria	Enterobacterales	Erwiniaceae	Pantoea		No	No
ASV1615	Bacteria	Proteobacteria	Gammaproteobacteria	Pseudomonadales	Pseudomonadaceae	Pseudomonas		No	No
ASV1629	Bacteria	Bacteroidota	Bacteroidia	Flavobacteriales	Weeksellaceae	Chryseobacterium		No	No
ASV1630	Bacteria	Proteobacteria	Gammaproteobacteria	Burkholderiales	Oxalobacteraceae			No	No
ASV1632	Bacteria	Proteobacteria	Alphaproteobacteria	Caulobacterales	Caulobacteraceae	Brevundimonas		No	No
ASV1640	Bacteria	Proteobacteria	Gammaproteobacteria	Enterobacterales	Erwiniaceae			No	No
ASV1641	Bacteria	Proteobacteria	Gammaproteobacteria	Burkholderiales	Comamonadaceae			No	No
ASV1642	Bacteria	Proteobacteria	Gammaproteobacteria	Enterobacterales	Enterobacteriaceae			No	No
ASV1644	Bacteria	Proteobacteria	Gammaproteobacteria	Enterobacterales	Erwiniaceae	Pantoea		No	No
ASV1645	Bacteria	Proteobacteria	Gammaproteobacteria	Burkholderiales	Comamonadaceae			No	No
ASV1647	Bacteria	Proteobacteria	Gammaproteobacteria	Pseudomonadales	Pseudomonadaceae	Pseudomonas		No	No
ASV1652	Bacteria	Proteobacteria	Gammaproteobacteria	Enterobacterales	Erwiniaceae	Pantoea		No	No
ASV1653	Bacteria	Proteobacteria	Gammaproteobacteria	Enterobacterales	Erwiniaceae	Pantoea		No	No
ASV1654	Bacteria	Bacteroidota	Bacteroidia	Flavobacteriales	Flavobacteriaceae	Flavobacterium		No	No
ASV1655	Bacteria	Proteobacteria	Gammaproteobacteria	Enterobacterales	Erwiniaceae	Pantoea		No	No
ASV1659	Bacteria	Proteobacteria	Gammaproteobacteria	Enterobacterales	Enterobacteriaceae			No	No
ASV1664	Bacteria	Proteobacteria	Gammaproteobacteria	Enterobacterales	Erwiniaceae	Pantoea		No	No
ASV1665	Bacteria	Proteobacteria	Gammaproteobacteria	Enterobacterales	Enterobacteriaceae	Kluyvera		No	No
ASV1670	Bacteria	Bacteroidota	Bacteroidia	Flavobacteriales	Flavobacteriaceae	Flavobacterium		No	No
ASV1671	Bacteria	Proteobacteria	Gammaproteobacteria	Enterobacterales	Erwiniaceae	Pantoea		No	No
ASV1683	Bacteria	Proteobacteria	Gammaproteobacteria	Enterobacterales	Erwiniaceae	Pantoea		No	No
ASV1686	Bacteria	Proteobacteria	Gammaproteobacteria	Pseudomonadales	Pseudomonadaceae	Pseudomonas		No	No
ASV1693	Bacteria	Proteobacteria	Gammaproteobacteria	Pseudomonadales	Pseudomonadaceae	Pseudomonas		No	No
ASV1696	Bacteria	Proteobacteria	Gammaproteobacteria	Burkholderiales	Oxalobacteraceae	Massilia		No	No
ASV1697	Bacteria	Proteobacteria	Gammaproteobacteria	Enterobacterales	Erwiniaceae			No	No
ASV1700	Bacteria	Proteobacteria	Gammaproteobacteria	Enterobacterales	Erwiniaceae			No	No
ASV1704	Bacteria	Proteobacteria	Gammaproteobacteria	Enterobacterales	Erwiniaceae	Pantoea		No	No
ASV1705	Bacteria	Proteobacteria	Gammaproteobacteria	Burkholderiales	Oxalobacteraceae	Massilia		No	No
ASV1706	Bacteria	Proteobacteria	Gammaproteobacteria	Pseudomonadales	Pseudomonadaceae	Pseudomonas		No	No
ASV1709	Bacteria	Proteobacteria	Gammaproteobacteria	Enterobacterales	Erwiniaceae	Pantoea		No	No
ASV1710	Bacteria	Proteobacteria	Gammaproteobacteria	Enterobacterales	Erwiniaceae	Pantoea		No	No
ASV1712	Bacteria	Proteobacteria	Gammaproteobacteria	Enterobacterales	Enterobacteriaceae			No	No
ASV1713	Bacteria	Proteobacteria	Gammaproteobacteria	Pseudomonadales	Pseudomonadaceae	Pseudomonas		No	No
ASV1715	Bacteria	Proteobacteria	Gammaproteobacteria	Pseudomonadales	Pseudomonadaceae	Pseudomonas		No	No
ASV1721	Bacteria	Proteobacteria	Gammaproteobacteria	Burkholderiales	Comamonadaceae	Tibeticola		No	No
ASV1724	Bacteria	Proteobacteria	Gammaproteobacteria	Pseudomonadales	Pseudomonadaceae	Pseudomonas		No	No
ASV1732	Bacteria	Proteobacteria	Gammaproteobacteria	Burkholderiales	Comamonadaceae			No	No
ASV1736	Bacteria	Proteobacteria	Gammaproteobacteria	Enterobacterales	Enterobacteriaceae			No	Yes
ASV1739	Bacteria	Proteobacteria	Alphaproteobacteria	Sphingomonadales	Sphingomonadaceae	Sphingomonas		No	No
ASV1740	Bacteria	Proteobacteria	Alphaproteobacteria	Sphingomonadales	Sphingomonadaceae	Sphingomonas		No	No
ASV1745	Bacteria	Proteobacteria	Gammaproteobacteria	Enterobacterales	Erwiniaceae	Pantoea		No	No
ASV1746	Bacteria	Proteobacteria	Gammaproteobacteria	Pseudomonadales	Pseudomonadaceae	Pseudomonas		No	No
ASV1749	Bacteria	Proteobacteria	Gammaproteobacteria	Pseudomonadales	Pseudomonadaceae	Pseudomonas		No	No
ASV1752	Bacteria	Bacteroidota	Bacteroidia	Flavobacteriales	Flavobacteriaceae	Flavobacterium		No	No
ASV1753	Bacteria	Proteobacteria	Gammaproteobacteria	Enterobacterales	Erwiniaceae	Pantoea		No	No
ASV1755	Bacteria	Proteobacteria	Gammaproteobacteria	Pseudomonadales	Pseudomonadaceae	Pseudomonas		No	No
ASV1759	Bacteria	Proteobacteria	Gammaproteobacteria	Burkholderiales	Oxalobacteraceae	Herminiimonas		No	No
ASV1761	Bacteria	Proteobacteria	Gammaproteobacteria	Enterobacterales	Erwiniaceae			No	No
ASV1763	Bacteria	Proteobacteria	Gammaproteobacteria	Burkholderiales	Oxalobacteraceae			No	No
ASV1765	Bacteria	Proteobacteria	Gammaproteobacteria	Pseudomonadales	Pseudomonadaceae	Pseudomonas		No	No
ASV1767	Bacteria	Proteobacteria	Gammaproteobacteria	Enterobacterales	Yersiniaceae	Samsonia		No	No
ASV1776	Bacteria	Proteobacteria	Gammaproteobacteria	Enterobacterales	Erwiniaceae	Incertae Sedis		No	No
ASV1780	Bacteria	Proteobacteria	Gammaproteobacteria	Pseudomonadales	Pseudomonadaceae	Pseudomonas		No	No
ASV1782	Bacteria	Proteobacteria	Gammaproteobacteria	Burkholderiales	Oxalobacteraceae	Herminiimonas		No	No
ASV1788	Bacteria	Proteobacteria	Gammaproteobacteria	Pseudomonadales	Pseudomonadaceae	Pseudomonas		No	No
ASV1789	Bacteria	Bacteroidota	Bacteroidia	Flavobacteriales	Flavobacteriaceae	Flavobacterium		No	No
ASV1791	Bacteria	Proteobacteria	Gammaproteobacteria	Pseudomonadales	Pseudomonadaceae	Pseudomonas	rhizosphaerae	No	No
ASV1799	Bacteria	Actinobacteriota	Actinobacteria	Micrococcales	Cellulomonadaceae			No	No
ASV1801	Bacteria	Firmicutes	Bacilli	Lactobacillales	Enterococcaceae			No	No
ASV1807	Bacteria	Bacteroidota	Bacteroidia	Flavobacteriales	Weeksellaceae	Chryseobacterium		No	No
ASV1808	Bacteria	Proteobacteria	Gammaproteobacteria	Burkholderiales	Oxalobacteraceae	Herminiimonas		No	No
ASV1817	Bacteria	Proteobacteria	Gammaproteobacteria	Enterobacterales	Erwiniaceae	Pantoea		No	No
ASV1822	Bacteria	Proteobacteria	Gammaproteobacteria	Enterobacterales	Erwiniaceae	Siccibacter		No	No
ASV1824	Bacteria	Proteobacteria	Gammaproteobacteria	Burkholderiales	Oxalobacteraceae	Herminiimonas		No	No
ASV1825	Bacteria	Proteobacteria	Gammaproteobacteria	Pseudomonadales	Pseudomonadaceae	Pseudomonas		No	No
ASV1826	Bacteria	Proteobacteria	Gammaproteobacteria	Burkholderiales	Oxalobacteraceae	Herminiimonas		No	No
ASV1841	Bacteria	Proteobacteria	Gammaproteobacteria	Pseudomonadales	Pseudomonadaceae	Pseudomonas		No	No
ASV1845	Bacteria	Firmicutes	Bacilli	Brevibacillales	Brevibacillaceae	Brevibacillus		No	No
ASV1846	Bacteria	Proteobacteria	Gammaproteobacteria	Enterobacterales	Enterobacteriaceae			No	No
ASV1847	Bacteria	Proteobacteria	Gammaproteobacteria	Enterobacterales	Erwiniaceae	Pantoea		No	No
ASV1850	Bacteria	Proteobacteria	Gammaproteobacteria	Enterobacterales	Enterobacteriaceae	Kluyvera		No	No
ASV1851	Bacteria	Bacteroidota	Bacteroidia	Flavobacteriales	Flavobacteriaceae	Flavobacterium		No	No
ASV1858	Bacteria	Proteobacteria	Gammaproteobacteria	Enterobacterales	Erwiniaceae	Pantoea		No	No
ASV1864	Bacteria	Bacteroidota	Bacteroidia	Flavobacteriales	Flavobacteriaceae	Flavobacterium		No	No
ASV1874	Bacteria	Proteobacteria	Gammaproteobacteria	Pseudomonadales	Pseudomonadaceae	Pseudomonas		No	No
ASV1876	Bacteria	Proteobacteria	Gammaproteobacteria	Pseudomonadales	Pseudomonadaceae	Pseudomonas		No	No
ASV1877	Bacteria	Proteobacteria	Alphaproteobacteria	Sphingomonadales	Sphingomonadaceae	Sphingomonas		No	No
ASV1882	Bacteria	Proteobacteria	Alphaproteobacteria	Rhizobiales	Rhizobiaceae	Pseudorhizobium		No	No
ASV1886	Bacteria	Proteobacteria	Gammaproteobacteria	Burkholderiales	Comamonadaceae	Acidovorax		No	No
ASV1887	Bacteria	Firmicutes	Bacilli	Brevibacillales	Brevibacillaceae	Brevibacillus		No	No
ASV1890	Bacteria	Proteobacteria	Gammaproteobacteria	Pseudomonadales	Pseudomonadaceae	Pseudomonas		No	No
ASV1891	Bacteria	Proteobacteria	Gammaproteobacteria	Enterobacterales	Erwiniaceae	Pantoea		No	No
ASV1894	Bacteria	Bacteroidota	Bacteroidia	Flavobacteriales	Weeksellaceae	Chryseobacterium		No	No
ASV1896	Bacteria	Bacteroidota	Bacteroidia	Flavobacteriales	Flavobacteriaceae	Flavobacterium		No	No
ASV1897	Bacteria	Proteobacteria	Gammaproteobacteria	Enterobacterales	Erwiniaceae	Pantoea		No	No
ASV1905	Bacteria	Proteobacteria	Gammaproteobacteria	Burkholderiales	Oxalobacteraceae	Herminiimonas		No	No
ASV1907	Bacteria	Proteobacteria	Alphaproteobacteria	Sphingomonadales	Sphingomonadaceae	Sphingomonas		No	No
ASV1910	Bacteria	Proteobacteria	Gammaproteobacteria	Enterobacterales	Erwiniaceae	Erwinia		No	No
ASV1920	Bacteria	Proteobacteria	Gammaproteobacteria	Pseudomonadales	Pseudomonadaceae	Pseudomonas		No	No
ASV1923	Bacteria	Proteobacteria	Gammaproteobacteria	Enterobacterales	Erwiniaceae	Pantoea		No	No
ASV1930	Bacteria	Proteobacteria	Gammaproteobacteria	Burkholderiales	Oxalobacteraceae	Herminiimonas		No	No
ASV1935	Bacteria	Proteobacteria	Gammaproteobacteria	Burkholderiales	Comamonadaceae	Kinneretia		No	No
ASV1938	Bacteria	Proteobacteria	Gammaproteobacteria	Burkholderiales	Comamonadaceae			No	No
ASV1950	Bacteria	Proteobacteria	Gammaproteobacteria	Xanthomonadales	Xanthomonadaceae			No	No
ASV1955	Bacteria	Proteobacteria	Gammaproteobacteria	Enterobacterales	Erwiniaceae			No	No
ASV1957	Bacteria	Proteobacteria	Gammaproteobacteria	Burkholderiales	Oxalobacteraceae	Telluria		No	No
ASV1959	Bacteria	Proteobacteria	Gammaproteobacteria	Burkholderiales	Oxalobacteraceae			No	No
ASV1960	Bacteria	Proteobacteria	Gammaproteobacteria	Pseudomonadales	Pseudomonadaceae	Pseudomonas		No	No
ASV1961	Bacteria	Firmicutes	Bacilli	Brevibacillales	Brevibacillaceae	Brevibacillus		No	No
ASV1963	Bacteria	Proteobacteria	Alphaproteobacteria	Sphingomonadales	Sphingomonadaceae	Sphingomonas		No	No
ASV1967	Bacteria	Proteobacteria	Gammaproteobacteria	Enterobacterales	Enterobacteriaceae	Atlantibacter		No	No
ASV1968	Bacteria	Proteobacteria	Alphaproteobacteria	Rhizobiales	Xanthobacteraceae	Afipia	massiliensis	No	No
ASV1969	Bacteria	Bacteroidota	Bacteroidia	Flavobacteriales	Flavobacteriaceae			No	No
ASV1970	Bacteria	Bacteroidota	Bacteroidia	Flavobacteriales	Flavobacteriaceae	Flavobacterium		No	No
ASV1975	Bacteria	Proteobacteria	Gammaproteobacteria	Pseudomonadales	Pseudomonadaceae	Pseudomonas		No	No
ASV1976	Bacteria	Bacteroidota	Bacteroidia	Flavobacteriales	Flavobacteriaceae	Flavobacterium		No	No
ASV1978	Bacteria	Proteobacteria	Gammaproteobacteria	Enterobacterales	Enterobacteriaceae			No	No
ASV1987	Bacteria	Actinobacteriota	Actinobacteria	Micrococcales	Microbacteriaceae	Compostimonas		No	No
ASV1988	Bacteria	Proteobacteria	Gammaproteobacteria	Pseudomonadales	Pseudomonadaceae	Pseudomonas		No	No
ASV1990	Bacteria	Proteobacteria	Gammaproteobacteria	Pseudomonadales	Pseudomonadaceae	Pseudomonas		No	No
ASV1992	Bacteria	Proteobacteria	Gammaproteobacteria	Pseudomonadales	Pseudomonadaceae			No	No
ASV1993	Bacteria	Proteobacteria	Gammaproteobacteria	Burkholderiales	Oxalobacteraceae	Herminiimonas		No	No
ASV1997	Bacteria	Bacteroidota	Bacteroidia	Flavobacteriales	Flavobacteriaceae			No	No
ASV2000	Bacteria	Bacteroidota	Bacteroidia	Flavobacteriales	Flavobacteriaceae	Flavobacterium		No	No
ASV2001	Bacteria	Firmicutes	Bacilli	Brevibacillales	Brevibacillaceae	Brevibacillus		No	No
ASV2005	Bacteria	Firmicutes	Bacilli	Brevibacillales	Brevibacillaceae	Brevibacillus		No	No
ASV2006	Bacteria	Proteobacteria	Gammaproteobacteria	Enterobacterales	Enterobacteriaceae	Atlantibacter		No	No
ASV2007	Bacteria	Proteobacteria	Gammaproteobacteria	Burkholderiales	Comamonadaceae			No	No
ASV2012	Bacteria	Proteobacteria	Gammaproteobacteria	Enterobacterales	Enterobacteriaceae			No	No
ASV2016	Bacteria	Proteobacteria	Gammaproteobacteria	Pseudomonadales	Pseudomonadaceae	Pseudomonas		No	No
ASV2018	Bacteria	Bacteroidota	Bacteroidia	Flavobacteriales	Flavobacteriaceae	Flavobacterium		No	No
ASV2019	Bacteria	Bacteroidota	Bacteroidia	Flavobacteriales	Flavobacteriaceae	Flavobacterium		No	No
ASV2021	Bacteria	Proteobacteria	Gammaproteobacteria	Enterobacterales	Enterobacteriaceae	Atlantibacter		No	No
ASV2023	Bacteria	Proteobacteria	Gammaproteobacteria	Enterobacterales	Erwiniaceae			No	No
ASV2024	Bacteria	Proteobacteria	Gammaproteobacteria	Pseudomonadales	Pseudomonadaceae	Pseudomonas		No	No
ASV2027	Bacteria	Proteobacteria	Gammaproteobacteria	Pseudomonadales	Pseudomonadaceae	Pseudomonas		No	No
ASV2032	Bacteria	Proteobacteria	Gammaproteobacteria	Pseudomonadales	Pseudomonadaceae	Pseudomonas		No	No
ASV2034	Bacteria	Proteobacteria	Gammaproteobacteria	Enterobacterales	Enterobacteriaceae	Kosakonia		No	No
ASV2040	Bacteria	Proteobacteria	Gammaproteobacteria	Pseudomonadales	Pseudomonadaceae			No	No
ASV2047	Bacteria	Bacteroidota	Bacteroidia	Flavobacteriales	Flavobacteriaceae	Flavobacterium		No	No
ASV2053	Bacteria	Proteobacteria	Gammaproteobacteria	Enterobacterales	Erwiniaceae	Pantoea		No	No
ASV2055	Bacteria	Proteobacteria	Gammaproteobacteria	Pseudomonadales	Pseudomonadaceae	Pseudomonas		No	No
ASV2057	Bacteria	Proteobacteria	Gammaproteobacteria	Pseudomonadales	Pseudomonadaceae	Pseudomonas		No	No
ASV2064	Bacteria	Proteobacteria	Gammaproteobacteria	Enterobacterales	Erwiniaceae	Pantoea		No	No
ASV2074	Bacteria	Proteobacteria	Gammaproteobacteria	Enterobacterales	Erwiniaceae	Siccibacter		No	No
ASV2077	Bacteria	Firmicutes	Bacilli	Lactobacillales	Enterococcaceae	Enterococcus		No	No
ASV2080	Bacteria	Proteobacteria	Gammaproteobacteria	Enterobacterales	Enterobacteriaceae			No	No
ASV2085	Bacteria	Proteobacteria	Gammaproteobacteria	Pseudomonadales	Pseudomonadaceae	Pseudomonas		No	No
ASV2087	Bacteria	Proteobacteria	Gammaproteobacteria	Pseudomonadales	Pseudomonadaceae	Pseudomonas		No	No
ASV2090	Bacteria	Proteobacteria	Gammaproteobacteria	Pseudomonadales	Pseudomonadaceae	Pseudomonas		No	No
ASV2093	Bacteria	Bacteroidota	Bacteroidia	Flavobacteriales	Flavobacteriaceae	Flavobacterium		No	No
ASV2106	Bacteria	Bacteroidota	Bacteroidia	Flavobacteriales	Weeksellaceae	Chryseobacterium		No	No
ASV2117	Bacteria	Firmicutes	Bacilli	Paenibacillales	Paenibacillaceae	Paenibacillus		No	No
ASV2118	Bacteria	Bacteroidota	Bacteroidia	Flavobacteriales	Flavobacteriaceae	Flavobacterium		No	No
ASV2120	Bacteria	Bacteroidota	Bacteroidia	Flavobacteriales	Flavobacteriaceae			No	No
ASV2122	Bacteria	Firmicutes	Bacilli	Brevibacillales	Brevibacillaceae	Brevibacillus		No	No
ASV2124	Bacteria	Bacteroidota	Bacteroidia	Flavobacteriales	Flavobacteriaceae	Flavobacterium		No	No
ASV2126	Bacteria	Proteobacteria	Gammaproteobacteria	Enterobacterales	Enterobacteriaceae	Kosakonia		No	No
ASV2132	Bacteria	Bacteroidota	Bacteroidia	Flavobacteriales	Flavobacteriaceae	Flavobacterium		No	No
ASV2142	Bacteria	Proteobacteria	Gammaproteobacteria	Pseudomonadales	Pseudomonadaceae			No	No
ASV2146	Bacteria	Actinobacteriota	Actinobacteria	Micrococcales	Cellulomonadaceae	Sediminihabitans		No	No
ASV2149	Bacteria	Bacteroidota	Bacteroidia	Flavobacteriales	Flavobacteriaceae	Flavobacterium		No	No
ASV2151	Bacteria	Proteobacteria	Gammaproteobacteria	Enterobacterales	Erwiniaceae	Pantoea		No	No
ASV2152	Bacteria	Firmicutes	Bacilli	Brevibacillales	Brevibacillaceae	Brevibacillus		No	No
ASV2158	Bacteria	Proteobacteria	Gammaproteobacteria	Enterobacterales	Erwiniaceae			No	No
ASV2160	Bacteria	Proteobacteria	Gammaproteobacteria	Pseudomonadales	Pseudomonadaceae	Pseudomonas		No	No
ASV2169	Bacteria	Bacteroidota	Bacteroidia	Flavobacteriales	Flavobacteriaceae	Flavobacterium		No	No
ASV2177	Bacteria	Proteobacteria	Gammaproteobacteria	Enterobacterales	Enterobacteriaceae	Enterobacter		No	No
ASV2180	Bacteria	Proteobacteria	Gammaproteobacteria	Pseudomonadales	Pseudomonadaceae	Pseudomonas		No	No
ASV2181	Bacteria	Proteobacteria	Gammaproteobacteria	Enterobacterales	Erwiniaceae	Pantoea		No	No
ASV2189	Bacteria	Proteobacteria	Gammaproteobacteria	Enterobacterales	Erwiniaceae	Pantoea		No	No
ASV2197	Bacteria	Proteobacteria	Gammaproteobacteria	Pseudomonadales	Pseudomonadaceae	Pseudomonas		No	No
ASV2202	Bacteria	Proteobacteria	Gammaproteobacteria	Enterobacterales	Erwiniaceae	Pantoea		No	No
ASV2208	Bacteria	Proteobacteria	Gammaproteobacteria	Pseudomonadales	Pseudomonadaceae	Pseudomonas		No	No
ASV2211	Bacteria	Proteobacteria	Gammaproteobacteria	Pseudomonadales	Pseudomonadaceae	Pseudomonas		No	No
ASV2212	Bacteria	Proteobacteria	Gammaproteobacteria	Enterobacterales	Erwiniaceae	Pantoea		No	No
ASV2216	Bacteria	Proteobacteria	Gammaproteobacteria	Burkholderiales	Comamonadaceae			No	No
ASV2217	Bacteria	Bacteroidota	Bacteroidia	Flavobacteriales	Flavobacteriaceae	Flavobacterium		No	No
ASV2223	Bacteria	Actinobacteriota	Actinobacteria	Micrococcales	Sanguibacteraceae	Sanguibacter-Flavimobilis		No	No
ASV2227	Bacteria	Proteobacteria	Gammaproteobacteria	Pseudomonadales	Pseudomonadaceae	Pseudomonas		No	No
ASV2230	Bacteria	Proteobacteria	Alphaproteobacteria	Rhizobiales	Rhizobiaceae	Allorhizobium-Neorhizobium-Pararhizobium-Rhizobium		No	No
ASV2237	Bacteria	Proteobacteria	Gammaproteobacteria	Enterobacterales	Erwiniaceae	Pantoea		No	No
ASV2241	Bacteria	Proteobacteria	Gammaproteobacteria	Enterobacterales	Erwiniaceae	Pantoea		No	No
ASV2242	Bacteria	Proteobacteria	Gammaproteobacteria	Pseudomonadales	Pseudomonadaceae	Pseudomonas		No	No
ASV2243	Bacteria	Proteobacteria	Gammaproteobacteria	Pseudomonadales	Pseudomonadaceae			No	No
ASV2244	Bacteria	Proteobacteria	Gammaproteobacteria	Pseudomonadales	Pseudomonadaceae	Pseudomonas		No	No
ASV2245	Bacteria	Bacteroidota	Bacteroidia	Flavobacteriales	Flavobacteriaceae	Flavobacterium		No	No
ASV2246	Bacteria	Bacteroidota	Bacteroidia	Flavobacteriales	Weeksellaceae	Chryseobacterium		No	No
ASV2247	Bacteria	Proteobacteria	Gammaproteobacteria	Pseudomonadales	Pseudomonadaceae	Pseudomonas	kuykendallii	No	No
ASV2252	Bacteria	Bacteroidota	Bacteroidia	Flavobacteriales	Flavobacteriaceae	Flavobacterium		No	No
ASV2254	Bacteria	Proteobacteria	Alphaproteobacteria	Sphingomonadales	Sphingomonadaceae	Blastomonas		No	No
ASV2257	Bacteria	Proteobacteria	Gammaproteobacteria	Enterobacterales	Erwiniaceae	Pantoea		No	No
ASV2259	Bacteria	Proteobacteria	Gammaproteobacteria	Enterobacterales	Erwiniaceae	Pantoea		No	No
ASV2267	Bacteria	Proteobacteria	Alphaproteobacteria	Rhizobiales	Beijerinckiaceae	Methylobacterium-Methylorubrum		No	No
ASV2273	Bacteria	Proteobacteria	Gammaproteobacteria	Enterobacterales	Enterobacteriaceae			No	No
ASV2275	Bacteria	Proteobacteria	Gammaproteobacteria	Enterobacterales	Yersiniaceae	Samsonia		No	No
ASV2276	Bacteria	Bacteroidota	Bacteroidia	Flavobacteriales	Flavobacteriaceae	Flavobacterium		No	No
ASV2277	Bacteria	Proteobacteria	Gammaproteobacteria	Enterobacterales	Erwiniaceae			No	No
ASV2286	Bacteria	Proteobacteria	Gammaproteobacteria	Pseudomonadales	Pseudomonadaceae	Pseudomonas		No	No
ASV2291	Bacteria	Proteobacteria	Gammaproteobacteria	Burkholderiales	Oxalobacteraceae			No	No
ASV2292	Bacteria	Proteobacteria	Gammaproteobacteria	Enterobacterales	Erwiniaceae	Pantoea		No	No
ASV2294	Bacteria	Proteobacteria	Gammaproteobacteria	Pseudomonadales	Pseudomonadaceae	Pseudomonas		No	No
ASV2295	Bacteria	Proteobacteria	Gammaproteobacteria	Enterobacterales	Enterobacteriaceae	Atlantibacter		No	No
ASV2297	Bacteria	Proteobacteria	Gammaproteobacteria	Enterobacterales	Erwiniaceae	Pantoea		No	No
ASV2299	Bacteria	Proteobacteria	Gammaproteobacteria	Enterobacterales	Enterobacteriaceae			No	No
ASV2301	Bacteria	Bacteroidota	Bacteroidia	Flavobacteriales	Flavobacteriaceae	Flavobacterium		No	No
ASV2304	Bacteria	Bacteroidota	Bacteroidia	Flavobacteriales	Flavobacteriaceae	Flavobacterium		No	No
ASV2306	Bacteria	Firmicutes	Bacilli	Brevibacillales	Brevibacillaceae	Brevibacillus		No	No
ASV2308	Bacteria	Proteobacteria	Gammaproteobacteria	Enterobacterales	Erwiniaceae	Pantoea		No	No
ASV2312	Bacteria	Bacteroidota	Bacteroidia	Flavobacteriales	Flavobacteriaceae	Flavobacterium		No	No
ASV2313	Bacteria	Proteobacteria	Gammaproteobacteria	Enterobacterales	Enterobacteriaceae			No	No
ASV2323	Bacteria	Proteobacteria	Gammaproteobacteria	Pseudomonadales	Pseudomonadaceae	Pseudomonas		No	No
ASV2327	Bacteria	Proteobacteria	Gammaproteobacteria	Enterobacterales	Enterobacteriaceae	Kosakonia		No	No
ASV2333	Bacteria	Proteobacteria	Gammaproteobacteria	Xanthomonadales	Xanthomonadaceae	SN8		No	No
ASV2336	Bacteria	Proteobacteria	Gammaproteobacteria	Enterobacterales	Erwiniaceae	Pantoea		No	No
ASV2342	Bacteria	Proteobacteria	Gammaproteobacteria	Burkholderiales	Alcaligenaceae	Verticiella		No	No
ASV2344	Bacteria	Proteobacteria	Alphaproteobacteria	Rhizobiales	Beijerinckiaceae	Bosea		No	No
ASV2346	Bacteria	Proteobacteria	Gammaproteobacteria	Burkholderiales	Comamonadaceae			No	No
ASV2355	Bacteria	Proteobacteria	Gammaproteobacteria	Pseudomonadales	Pseudomonadaceae	Pseudomonas		No	No
ASV2356	Bacteria	Firmicutes	Bacilli	Lactobacillales	Enterococcaceae	Enterococcus		No	No
ASV2358	Bacteria	Proteobacteria	Gammaproteobacteria	Enterobacterales	Erwiniaceae	Pantoea		No	No
ASV2360	Bacteria	Proteobacteria	Alphaproteobacteria	Rhizobiales	Rhizobiaceae			No	No
ASV2362	Bacteria	Proteobacteria	Gammaproteobacteria	Pseudomonadales	Pseudomonadaceae	Pseudomonas		No	No
ASV2367	Bacteria	Proteobacteria	Gammaproteobacteria	Pseudomonadales	Pseudomonadaceae	Pseudomonas		No	No
ASV2370	Bacteria	Proteobacteria	Gammaproteobacteria	Pseudomonadales	Pseudomonadaceae	Pseudomonas		No	No
ASV2373	Bacteria	Proteobacteria	Gammaproteobacteria	Enterobacterales	Erwiniaceae	Pantoea		No	No
ASV2378	Bacteria	Proteobacteria	Gammaproteobacteria	Enterobacterales	Enterobacteriaceae			No	No
ASV2382	Bacteria	Proteobacteria	Alphaproteobacteria	Sphingomonadales	Sphingomonadaceae	Sphingomonas		No	No
ASV2383	Bacteria	Proteobacteria	Gammaproteobacteria	Pseudomonadales	Pseudomonadaceae	Pseudomonas		No	No
ASV2384	Bacteria	Proteobacteria	Gammaproteobacteria	Enterobacterales	Erwiniaceae	Pantoea		No	No
ASV2387	Bacteria	Proteobacteria	Gammaproteobacteria	Pseudomonadales	Pseudomonadaceae	Pseudomonas		No	No
ASV2391	Bacteria	Proteobacteria	Gammaproteobacteria	Burkholderiales	Oxalobacteraceae			No	No
ASV2395	Bacteria	Proteobacteria	Gammaproteobacteria	Pseudomonadales	Pseudomonadaceae	Pseudomonas		No	No
ASV2399	Bacteria	Proteobacteria	Gammaproteobacteria	Enterobacterales	Yersiniaceae	Samsonia		No	No
ASV2405	Bacteria	Proteobacteria	Gammaproteobacteria	Enterobacterales	Erwiniaceae	Pantoea		No	No
ASV2412	Bacteria	Proteobacteria	Gammaproteobacteria	Enterobacterales	Yersiniaceae	Samsonia		No	No
ASV2416	Bacteria	Proteobacteria	Alphaproteobacteria	Sphingomonadales	Sphingomonadaceae	Sphingomonas		No	No
ASV2419	Bacteria	Proteobacteria	Alphaproteobacteria	Rhizobiales	Beijerinckiaceae	Methylobacterium-Methylorubrum		No	No
ASV2422	Bacteria	Proteobacteria	Gammaproteobacteria	Burkholderiales	Oxalobacteraceae	Massilia	oculi	No	No
ASV2427	Bacteria	Proteobacteria	Gammaproteobacteria	Enterobacterales	Erwiniaceae	Pantoea		No	No
ASV2431	Bacteria	Bacteroidota	Bacteroidia	Flavobacteriales	Flavobacteriaceae	Flavobacterium		No	No
ASV2458	Bacteria	Proteobacteria	Gammaproteobacteria	Enterobacterales	Erwiniaceae	Pantoea		No	No
ASV2460	Bacteria	Proteobacteria	Gammaproteobacteria	Pseudomonadales	Pseudomonadaceae	Pseudomonas		No	No
ASV2461	Bacteria	Proteobacteria	Gammaproteobacteria	Pseudomonadales	Pseudomonadaceae	Pseudomonas		No	No
ASV2463	Bacteria	Proteobacteria	Gammaproteobacteria	Enterobacterales	Erwiniaceae	Pantoea		No	No
ASV2472	Bacteria	Proteobacteria	Gammaproteobacteria	Enterobacterales	Erwiniaceae	Pantoea		No	No
ASV2480	Bacteria	Proteobacteria	Gammaproteobacteria	Enterobacterales	Enterobacteriaceae			No	No
ASV2488	Bacteria	Proteobacteria	Gammaproteobacteria	Pseudomonadales	Pseudomonadaceae	Pseudomonas		No	No
ASV2489	Bacteria	Proteobacteria	Gammaproteobacteria	Enterobacterales	Erwiniaceae	Pantoea		No	No
ASV2493	Bacteria	Bacteroidota	Bacteroidia	Flavobacteriales	Flavobacteriaceae	Flavobacterium		No	No
ASV2503	Bacteria	Proteobacteria	Gammaproteobacteria	Pseudomonadales	Pseudomonadaceae	Pseudomonas		No	No
ASV2504	Bacteria	Proteobacteria	Gammaproteobacteria	Pseudomonadales	Pseudomonadaceae	Pseudomonas		No	No
ASV2505	Bacteria	Proteobacteria	Gammaproteobacteria	Pseudomonadales	Pseudomonadaceae	Pseudomonas		No	No
ASV2511	Bacteria	Proteobacteria	Gammaproteobacteria	Burkholderiales	Oxalobacteraceae	Candidatus Profftella		No	No
ASV2512	Bacteria	Proteobacteria	Gammaproteobacteria	Burkholderiales	Oxalobacteraceae	Herminiimonas		No	No
ASV2513	Bacteria	Actinobacteriota	Actinobacteria	Micrococcales	Cellulomonadaceae	Sediminihabitans		No	No
ASV2514	Bacteria	Firmicutes	Bacilli	Brevibacillales	Brevibacillaceae	Brevibacillus		No	No
ASV2520	Bacteria	Bacteroidota	Bacteroidia	Flavobacteriales	Flavobacteriaceae	Flavobacterium		No	No
ASV2525	Bacteria	Proteobacteria	Gammaproteobacteria	Pseudomonadales	Pseudomonadaceae			No	No
ASV2529	Bacteria	Proteobacteria	Alphaproteobacteria	Rhizobiales	Rhizobiaceae			No	No
ASV2531	Bacteria	Proteobacteria	Gammaproteobacteria	Burkholderiales	Oxalobacteraceae			No	No
ASV2533	Bacteria	Bacteroidota	Bacteroidia	Flavobacteriales	Flavobacteriaceae	Flavobacterium		No	No
ASV2539	Bacteria	Proteobacteria	Gammaproteobacteria	Enterobacterales	Erwiniaceae	Pantoea		No	No
ASV2542	Bacteria	Proteobacteria	Gammaproteobacteria	Enterobacterales	Enterobacteriaceae			No	No
ASV2552	Bacteria	Proteobacteria	Alphaproteobacteria	Sphingomonadales	Sphingomonadaceae	Sphingomonas		No	No
ASV2563	Bacteria	Proteobacteria	Gammaproteobacteria	Enterobacterales	Enterobacteriaceae	Kosakonia		No	No
ASV2569	Bacteria	Proteobacteria	Gammaproteobacteria	Pseudomonadales	Pseudomonadaceae	Pseudomonas		No	No
ASV2570	Bacteria	Proteobacteria	Gammaproteobacteria	Pseudomonadales	Pseudomonadaceae	Pseudomonas		No	No
ASV2577	Bacteria	Proteobacteria	Alphaproteobacteria	Rhizobiales	Rhizobiaceae	Aureimonas	glaciei	No	No
ASV2583	Bacteria	Bacteroidota	Bacteroidia	Flavobacteriales	Flavobacteriaceae	Flavobacterium		No	No
ASV2586	Bacteria	Proteobacteria	Gammaproteobacteria	Enterobacterales	Erwiniaceae	Pantoea		No	No
ASV2589	Bacteria	Bacteroidota	Bacteroidia	Flavobacteriales	Flavobacteriaceae	Flavobacterium		No	No
ASV2591	Bacteria	Proteobacteria	Gammaproteobacteria	Enterobacterales	Erwiniaceae	Pantoea		No	No
ASV2593	Bacteria	Proteobacteria	Gammaproteobacteria	Burkholderiales	Comamonadaceae	Acidovorax		No	No
ASV2596	Bacteria	Proteobacteria	Gammaproteobacteria	Pseudomonadales	Pseudomonadaceae	Pseudomonas		No	No
ASV2597	Bacteria	Proteobacteria	Gammaproteobacteria	Burkholderiales	Oxalobacteraceae			No	No
ASV2598	Bacteria	Proteobacteria	Gammaproteobacteria	Pseudomonadales	Pseudomonadaceae	Pseudomonas		No	No
ASV2599	Bacteria	Proteobacteria	Gammaproteobacteria	Enterobacterales	Erwiniaceae	Pantoea		No	No
ASV2600	Bacteria	Firmicutes	Bacilli	Brevibacillales	Brevibacillaceae	Brevibacillus		No	No
ASV2609	Bacteria	Proteobacteria	Gammaproteobacteria	Enterobacterales	Enterobacteriaceae			No	No
ASV2610	Bacteria	Proteobacteria	Gammaproteobacteria	Pseudomonadales	Pseudomonadaceae	Pseudomonas		No	No
ASV2629	Bacteria	Proteobacteria	Gammaproteobacteria	Enterobacterales	Erwiniaceae	Pantoea		No	No
ASV2631	Bacteria	Proteobacteria	Gammaproteobacteria	Pseudomonadales	Pseudomonadaceae	Pseudomonas		No	No
ASV2632	Bacteria	Proteobacteria	Gammaproteobacteria	Enterobacterales	Erwiniaceae			No	No
ASV2635	Bacteria	Proteobacteria	Gammaproteobacteria	Enterobacterales	Erwiniaceae			No	No
ASV2636	Bacteria	Proteobacteria	Alphaproteobacteria	Sphingomonadales	Sphingomonadaceae	Sphingomonas		No	No
ASV2638	Bacteria	Proteobacteria	Gammaproteobacteria	Enterobacterales	Enterobacteriaceae	Atlantibacter		No	No
ASV2641	Bacteria	Proteobacteria	Gammaproteobacteria	Pseudomonadales	Pseudomonadaceae	Pseudomonas		No	No
ASV2644	Bacteria	Proteobacteria	Alphaproteobacteria	Sphingomonadales	Sphingomonadaceae	Sphingomonas		No	No
ASV2650	Bacteria	Proteobacteria	Gammaproteobacteria	Burkholderiales	Comamonadaceae	Acidovorax		No	No
ASV2655	Bacteria	Proteobacteria	Gammaproteobacteria	Pseudomonadales	Pseudomonadaceae			No	No
ASV2658	Bacteria	Proteobacteria	Gammaproteobacteria	Enterobacterales	Yersiniaceae	Serratia		No	No
ASV2659	Bacteria	Proteobacteria	Gammaproteobacteria	Burkholderiales	Oxalobacteraceae	Telluria		No	No
ASV2660	Bacteria	Proteobacteria	Gammaproteobacteria	Enterobacterales	Erwiniaceae	Pantoea		No	No
ASV2663	Bacteria	Bacteroidota	Bacteroidia	Flavobacteriales	Flavobacteriaceae	Flavobacterium		No	No
ASV2670	Bacteria	Proteobacteria	Gammaproteobacteria	Pseudomonadales	Pseudomonadaceae	Pseudomonas		No	No
ASV2673	Bacteria	Proteobacteria	Gammaproteobacteria	Enterobacterales	Erwiniaceae			No	No
ASV2676	Bacteria	Proteobacteria	Gammaproteobacteria	Enterobacterales	Enterobacteriaceae	Aquamonas		No	No
ASV2679	Bacteria	Bacteroidota	Bacteroidia	Flavobacteriales	Flavobacteriaceae	Flavobacterium		No	No
ASV2681	Bacteria	Bacteroidota	Bacteroidia	Flavobacteriales	Flavobacteriaceae	Flavobacterium		No	No
ASV2685	Bacteria	Proteobacteria	Gammaproteobacteria	Burkholderiales	Oxalobacteraceae	Herminiimonas		No	No
ASV2687	Bacteria	Proteobacteria	Gammaproteobacteria	Enterobacterales	Yersiniaceae			No	No
ASV2688	Bacteria	Proteobacteria	Gammaproteobacteria	Enterobacterales	Enterobacteriaceae	Kosakonia		No	No
ASV2697	Bacteria	Firmicutes	Bacilli	Brevibacillales	Brevibacillaceae	Brevibacillus		No	No
ASV2702	Bacteria	Proteobacteria	Gammaproteobacteria	Pseudomonadales	Pseudomonadaceae	Pseudomonas		No	No
ASV2705	Bacteria	Proteobacteria	Gammaproteobacteria	Enterobacterales	Erwiniaceae	Pantoea		No	No
ASV2708	Bacteria	Proteobacteria	Gammaproteobacteria	Pseudomonadales	Pseudomonadaceae			No	No
ASV2714	Bacteria	Proteobacteria	Gammaproteobacteria	Pseudomonadales	Pseudomonadaceae	Pseudomonas		No	No
ASV2716	Bacteria	Proteobacteria	Gammaproteobacteria	Enterobacterales	Enterobacteriaceae	Enterobacter		No	No
ASV2721	Bacteria	Bacteroidota	Bacteroidia	Flavobacteriales	Flavobacteriaceae	Flavobacterium		No	No
ASV2723	Bacteria	Proteobacteria	Gammaproteobacteria	Enterobacterales	Enterobacteriaceae	Kosakonia		No	No
ASV2727	Bacteria	Proteobacteria	Gammaproteobacteria	Enterobacterales	Erwiniaceae	Siccibacter		No	No
ASV2731	Bacteria	Proteobacteria	Gammaproteobacteria	Pseudomonadales	Moraxellaceae			No	No
ASV2746	Bacteria	Proteobacteria	Gammaproteobacteria	Enterobacterales	Enterobacteriaceae			No	No
ASV2747	Bacteria	Bacteroidota	Bacteroidia	Flavobacteriales	Flavobacteriaceae	Flavobacterium		No	No
ASV2749	Bacteria	Proteobacteria	Gammaproteobacteria	Enterobacterales	Enterobacteriaceae	Kosakonia		No	No
ASV2752	Bacteria	Proteobacteria	Gammaproteobacteria	Pseudomonadales	Pseudomonadaceae	Pseudomonas		No	No
ASV2765	Bacteria	Bacteroidota	Bacteroidia	Flavobacteriales	Weeksellaceae	Chryseobacterium		No	No
ASV2777	Bacteria	Proteobacteria	Alphaproteobacteria	Rhizobiales	Rhizobiaceae	Pseudorhizobium		No	No
ASV2784	Bacteria	Proteobacteria	Gammaproteobacteria	Enterobacterales	Erwiniaceae			No	No
ASV2787	Bacteria	Proteobacteria	Gammaproteobacteria	Enterobacterales	Enterobacteriaceae	Kosakonia		No	No
ASV2788	Bacteria	Proteobacteria	Gammaproteobacteria	Enterobacterales	Erwiniaceae	Pantoea		No	No
ASV2789	Bacteria	Proteobacteria	Gammaproteobacteria	Enterobacterales	Erwiniaceae	Pantoea		No	No
ASV2793	Bacteria	Proteobacteria	Gammaproteobacteria	Pseudomonadales	Pseudomonadaceae	Pseudomonas		No	No
ASV2796	Bacteria	Proteobacteria	Gammaproteobacteria	Enterobacterales	Erwiniaceae	Pantoea		No	No
ASV2800	Bacteria	Proteobacteria	Gammaproteobacteria	Enterobacterales	Enterobacteriaceae	Kosakonia		No	No
ASV2803	Bacteria	Proteobacteria	Gammaproteobacteria	Enterobacterales	Erwiniaceae	Pantoea		No	No
ASV2807	Bacteria	Proteobacteria	Gammaproteobacteria	Enterobacterales	Erwiniaceae	Pantoea		No	No
ASV2811	Bacteria	Actinobacteriota	Actinobacteria	Micrococcales	Sanguibacteraceae	Sanguibacter-Flavimobilis		No	No
ASV2817	Bacteria	Proteobacteria	Gammaproteobacteria	Enterobacterales	Yersiniaceae	Samsonia		No	No
ASV2820	Bacteria	Bacteroidota	Bacteroidia	Flavobacteriales	Flavobacteriaceae	Flavobacterium		No	No
ASV2824	Bacteria	Bacteroidota	Bacteroidia	Flavobacteriales	Flavobacteriaceae	Flavobacterium		No	No
ASV2826	Bacteria	Proteobacteria	Gammaproteobacteria	Enterobacterales	Erwiniaceae	Pantoea		No	No
ASV2837	Bacteria	Bacteroidota	Bacteroidia	Flavobacteriales	Flavobacteriaceae	Flavobacterium		No	No
ASV2848	Bacteria	Proteobacteria	Gammaproteobacteria	Pseudomonadales	Pseudomonadaceae	Pseudomonas		No	No
ASV2855	Bacteria	Proteobacteria	Gammaproteobacteria	Burkholderiales	Comamonadaceae			No	No
ASV2859	Bacteria	Bacteroidota	Bacteroidia	Flavobacteriales	Weeksellaceae	Chryseobacterium		No	No
ASV2862	Bacteria	Firmicutes	Bacilli	Brevibacillales	Brevibacillaceae	Brevibacillus		No	No
ASV2873	Bacteria	Proteobacteria	Gammaproteobacteria	Burkholderiales	Oxalobacteraceae	Janthinobacterium		No	No
ASV2875	Bacteria	Proteobacteria	Gammaproteobacteria	Pseudomonadales	Pseudomonadaceae	Pseudomonas		No	No
ASV2879	Bacteria	Proteobacteria	Gammaproteobacteria	Pseudomonadales	Pseudomonadaceae	Pseudomonas		No	No
ASV2881	Bacteria	Proteobacteria	Gammaproteobacteria	Enterobacterales	Erwiniaceae	Pantoea		No	No
ASV2890	Bacteria	Proteobacteria	Gammaproteobacteria	Enterobacterales	Erwiniaceae			No	No
ASV2904	Bacteria	Proteobacteria	Gammaproteobacteria	Enterobacterales	Enterobacteriaceae	Salmonella		No	No
ASV2906	Bacteria	Proteobacteria	Gammaproteobacteria	Enterobacterales	Enterobacteriaceae	Enterobacillus		No	No
ASV2910	Bacteria	Proteobacteria	Gammaproteobacteria	Enterobacterales	Erwiniaceae	Pantoea		No	No
ASV2914	Bacteria	Proteobacteria	Gammaproteobacteria	Burkholderiales	Oxalobacteraceae	Massilia		No	No
ASV2915	Bacteria	Proteobacteria	Gammaproteobacteria	Burkholderiales	Comamonadaceae	Acidovorax		No	No
ASV2919	Bacteria	Proteobacteria	Gammaproteobacteria	Pseudomonadales	Pseudomonadaceae	Pseudomonas		No	No
ASV2926	Bacteria	Proteobacteria	Gammaproteobacteria	Pseudomonadales	Pseudomonadaceae	Pseudomonas		No	No
ASV2927	Bacteria	Proteobacteria	Gammaproteobacteria	Burkholderiales	Oxalobacteraceae	Massilia		No	No
ASV2928	Bacteria	Proteobacteria	Gammaproteobacteria	Pseudomonadales	Pseudomonadaceae	Pseudomonas		No	No
ASV2950	Bacteria	Proteobacteria	Gammaproteobacteria	Enterobacterales	Erwiniaceae	Pantoea		No	No
ASV2954	Bacteria	Proteobacteria	Gammaproteobacteria	Pseudomonadales	Pseudomonadaceae	Pseudomonas		No	No
ASV2968	Bacteria	Proteobacteria	Gammaproteobacteria	Enterobacterales	Enterobacteriaceae	Kosakonia		No	No
ASV2979	Bacteria	Proteobacteria	Alphaproteobacteria	Rhizobiales	Beijerinckiaceae			No	No
ASV2990	Bacteria	Proteobacteria	Gammaproteobacteria	Enterobacterales	Erwiniaceae			No	No
ASV2998	Bacteria	Proteobacteria	Alphaproteobacteria	Sphingomonadales	Sphingomonadaceae	Sphingomonas		No	No
ASV3003	Bacteria	Bacteroidota	Bacteroidia	Flavobacteriales	Flavobacteriaceae	Flavobacterium		No	No
ASV3005	Bacteria	Proteobacteria	Gammaproteobacteria	Pseudomonadales	Pseudomonadaceae	Pseudomonas		No	No
ASV3020	Bacteria	Proteobacteria	Gammaproteobacteria	Pseudomonadales	Pseudomonadaceae	Pseudomonas		No	No
ASV3040	Bacteria	Actinobacteriota	Actinobacteria	Micrococcales	Microbacteriaceae	Schumannella		No	No
ASV3045	Bacteria	Proteobacteria	Gammaproteobacteria	Pseudomonadales	Pseudomonadaceae	Pseudomonas		No	No
ASV3049	Bacteria	Proteobacteria	Gammaproteobacteria	Burkholderiales	Comamonadaceae	Acidovorax		No	No
ASV3059	Bacteria	Firmicutes	Clostridia	Lachnospirales	Lachnospiraceae			No	No
ASV3063	Bacteria	Proteobacteria	Gammaproteobacteria	Enterobacterales	Erwiniaceae	Pantoea		No	No
ASV3065	Bacteria	Proteobacteria	Gammaproteobacteria	Enterobacterales	Erwiniaceae	Pantoea		No	No
ASV3079	Bacteria	Proteobacteria	Gammaproteobacteria	Burkholderiales	Oxalobacteraceae	Telluria		No	No
ASV3093	Bacteria	Proteobacteria	Gammaproteobacteria	Enterobacterales	Erwiniaceae	Incertae Sedis		No	No
ASV3110	Bacteria	Proteobacteria	Gammaproteobacteria	Enterobacterales	Enterobacteriaceae			No	No
ASV3128	Bacteria	Bacteroidota	Bacteroidia	Flavobacteriales	Weeksellaceae	Chryseobacterium		No	No
ASV3132	Bacteria	Proteobacteria	Gammaproteobacteria	Pseudomonadales	Pseudomonadaceae	Pseudomonas		No	No
ASV3148	Bacteria	Firmicutes	Bacilli	Lactobacillales	Enterococcaceae			No	No
ASV3151	Bacteria	Proteobacteria	Gammaproteobacteria	Enterobacterales	Erwiniaceae	Erwinia		No	No
ASV3153	Bacteria	Proteobacteria	Gammaproteobacteria	Pseudomonadales	Pseudomonadaceae	Pseudomonas		No	No
ASV3174	Bacteria	Proteobacteria	Gammaproteobacteria	Pseudomonadales	Pseudomonadaceae	Pseudomonas		No	No
ASV3178	Bacteria	Proteobacteria	Gammaproteobacteria	Enterobacterales	Enterobacteriaceae			No	No
ASV3184	Bacteria	Proteobacteria	Gammaproteobacteria	Pseudomonadales	Pseudomonadaceae	Pseudomonas		No	No
ASV3185	Bacteria	Proteobacteria	Gammaproteobacteria	Pseudomonadales	Pseudomonadaceae			No	No
ASV3214	Bacteria	Proteobacteria	Gammaproteobacteria	Burkholderiales	Oxalobacteraceae			No	No
ASV3237	Bacteria	Proteobacteria	Gammaproteobacteria	Pseudomonadales	Pseudomonadaceae	Pseudomonas		No	No
ASV3238	Bacteria	Proteobacteria	Gammaproteobacteria	Burkholderiales	Oxalobacteraceae			No	No
ASV3255	Bacteria	Actinobacteriota	Actinobacteria	Micrococcales	Microbacteriaceae			No	No
ASV3266	Bacteria	Proteobacteria	Gammaproteobacteria	Burkholderiales	Oxalobacteraceae	s3t2d-1089		No	No
ASV3288	Bacteria	Proteobacteria	Gammaproteobacteria	Pseudomonadales	Pseudomonadaceae	Pseudomonas		No	No
ASV3302	Bacteria	Proteobacteria	Gammaproteobacteria	Enterobacterales	Erwiniaceae	Erwinia		No	No
ASV3320	Bacteria	Proteobacteria	Gammaproteobacteria	Pseudomonadales	Pseudomonadaceae	Pseudomonas		No	No
ASV3326	Bacteria	Proteobacteria	Gammaproteobacteria	Burkholderiales	Comamonadaceae			No	No
ASV3328	Bacteria	Proteobacteria	Gammaproteobacteria	Burkholderiales	Oxalobacteraceae	Telluria		No	No
ASV3344	Bacteria	Proteobacteria	Gammaproteobacteria	Burkholderiales	Comamonadaceae			No	No
ASV3356	Bacteria	Proteobacteria	Gammaproteobacteria	Enterobacterales	Erwiniaceae	Pantoea		No	No
ASV3364	Bacteria	Proteobacteria	Gammaproteobacteria	Burkholderiales	Oxalobacteraceae	Telluria		No	No
ASV3377	Bacteria	Bacteroidota	Bacteroidia	Flavobacteriales	Flavobacteriaceae	Flavobacterium		No	No
ASV3378	Bacteria	Proteobacteria	Gammaproteobacteria	Enterobacterales	Erwiniaceae	Pantoea		No	No
ASV3380	Bacteria	Proteobacteria	Gammaproteobacteria	Pseudomonadales	Pseudomonadaceae	Pseudomonas		No	No
ASV3384	Bacteria	Proteobacteria	Gammaproteobacteria	Enterobacterales	Erwiniaceae	Pantoea		No	No
ASV3406	Bacteria	Proteobacteria	Gammaproteobacteria	Pseudomonadales	Pseudomonadaceae	Pseudomonas		No	No
ASV3411	Bacteria	Proteobacteria	Gammaproteobacteria	Pseudomonadales	Pseudomonadaceae	Pseudomonas		No	No
ASV3414	Bacteria	Proteobacteria	Gammaproteobacteria	Enterobacterales	Erwiniaceae	Pantoea		No	No
ASV3415	Bacteria	Proteobacteria	Gammaproteobacteria	Pseudomonadales	Pseudomonadaceae			No	No
ASV3428	Bacteria	Proteobacteria	Gammaproteobacteria	Pseudomonadales	Pseudomonadaceae	Pseudomonas		No	No
ASV3488	Bacteria	Proteobacteria	Gammaproteobacteria	Enterobacterales	Enterobacteriaceae	Lelliottia		No	No
ASV3498	Bacteria	Proteobacteria	Gammaproteobacteria	Pseudomonadales	Pseudomonadaceae	Pseudomonas		No	No
ASV3517	Bacteria	Proteobacteria	Gammaproteobacteria	Enterobacterales	Erwiniaceae	Pantoea		No	No
ASV3518	Bacteria	Proteobacteria	Gammaproteobacteria	Enterobacterales	Enterobacteriaceae	Kosakonia		No	No
ASV3564	Bacteria	Proteobacteria	Gammaproteobacteria	Enterobacterales	Enterobacteriaceae			No	No
ASV3584	Bacteria	Proteobacteria	Alphaproteobacteria	Sphingomonadales	Sphingomonadaceae			No	No
ASV3585	Bacteria	Proteobacteria	Alphaproteobacteria	Sphingomonadales	Sphingomonadaceae			No	No
ASV3647	Bacteria	Proteobacteria	Gammaproteobacteria	Enterobacterales	Erwiniaceae	Pantoea		No	No
ASV3648	Bacteria	Proteobacteria	Gammaproteobacteria	Enterobacterales	Erwiniaceae	Pantoea		No	No
ASV3649	Bacteria	Proteobacteria	Gammaproteobacteria	Enterobacterales	Enterobacteriaceae	Kosakonia		No	No
ASV3745	Bacteria	Proteobacteria	Gammaproteobacteria	Pseudomonadales	Pseudomonadaceae	Pseudomonas		No	No
ASV3757	Bacteria	Proteobacteria	Gammaproteobacteria	Burkholderiales	Oxalobacteraceae	Massilia		No	No
ASV3767	Bacteria	Proteobacteria	Gammaproteobacteria	Pseudomonadales	Pseudomonadaceae	Pseudomonas		No	No
ASV3791	Bacteria	Proteobacteria	Gammaproteobacteria	Enterobacterales	Enterobacteriaceae	Kluyvera		No	No
ASV3796	Bacteria	Proteobacteria	Gammaproteobacteria	Enterobacterales	Erwiniaceae	Pantoea		No	No
ASV3853	Bacteria	Proteobacteria	Gammaproteobacteria	Burkholderiales	Comamonadaceae	Variovorax		No	No
ASV3889	Bacteria	Proteobacteria	Gammaproteobacteria	Enterobacterales	Erwiniaceae	Pantoea		No	No
ASV3890	Bacteria	Proteobacteria	Gammaproteobacteria	Enterobacterales	Erwiniaceae	Pantoea		No	No
ASV3893	Bacteria	Proteobacteria	Alphaproteobacteria	Sphingomonadales	Sphingomonadaceae	Stakelama		No	No
ASV3907	Bacteria	Actinobacteriota	Actinobacteria	Micrococcales	Microbacteriaceae	Microbacterium		No	No
ASV3936	Bacteria	Proteobacteria	Gammaproteobacteria	Burkholderiales	Oxalobacteraceae	Massilia		No	No
ASV3983	Bacteria	Proteobacteria	Gammaproteobacteria	Enterobacterales	Erwiniaceae			No	No
ASV3991	Bacteria	Proteobacteria	Gammaproteobacteria	Enterobacterales	Erwiniaceae	Pantoea		No	No
ASV3994	Bacteria	Proteobacteria	Alphaproteobacteria	Sphingomonadales	Sphingomonadaceae	Stakelama		No	No
ASV4103	Bacteria	Proteobacteria	Gammaproteobacteria	Enterobacterales	Erwiniaceae			No	No
ASV4109	Bacteria	Proteobacteria	Gammaproteobacteria	Pseudomonadales	Pseudomonadaceae	Pseudomonas		No	No
ASV4112	Bacteria	Proteobacteria	Gammaproteobacteria	Enterobacterales	Enterobacteriaceae	Kosakonia		No	No
ASV4113	Bacteria	Proteobacteria	Alphaproteobacteria	Sphingomonadales	Sphingomonadaceae			No	No
ASV4191	Bacteria	Actinobacteriota	Actinobacteria	Micrococcales	Microbacteriaceae	Compostimonas		No	No
ASV4247	Bacteria	Proteobacteria	Gammaproteobacteria	Enterobacterales	Erwiniaceae	Pantoea		No	No
ASV4259	Bacteria	Proteobacteria	Gammaproteobacteria	Enterobacterales	Enterobacteriaceae			No	No
ASV4288	Bacteria	Proteobacteria	Gammaproteobacteria	Pseudomonadales	Pseudomonadaceae	Pseudomonas		No	No
ASV4334	Bacteria	Proteobacteria	Gammaproteobacteria	Enterobacterales	Erwiniaceae	Siccibacter		No	No
ASV4417	Bacteria	Proteobacteria	Gammaproteobacteria	Enterobacterales	Erwiniaceae	Pantoea		No	No
ASV4419	Bacteria	Proteobacteria	Gammaproteobacteria	Pseudomonadales	Pseudomonadaceae			No	No
ASV4429	Bacteria	Actinobacteriota	Actinobacteria	Micrococcales	Microbacteriaceae	Compostimonas		No	No
ASV4430	Bacteria	Proteobacteria	Gammaproteobacteria	Pseudomonadales	Pseudomonadaceae	Pseudomonas		No	No
ASV4573	Bacteria	Actinobacteriota	Actinobacteria	Micrococcales	Microbacteriaceae	Microbacterium		No	No
ASV4981	Bacteria	Proteobacteria	Gammaproteobacteria	Enterobacterales	Enterobacteriaceae	Kosakonia		No	No
ASV5437	Bacteria	Proteobacteria	Gammaproteobacteria	Enterobacterales	Yersiniaceae	Samsonia		No	No
ASV5441	Bacteria	Proteobacteria	Gammaproteobacteria	Enterobacterales	Enterobacteriaceae	Shimwellia		No	No
ASV6155	Bacteria	Actinobacteriota	Actinobacteria	Micrococcales	Microbacteriaceae	Compostimonas		No	No
ASV1030	Bacteria	Proteobacteria	Gammaproteobacteria	Pseudomonadales	Moraxellaceae	Acinetobacter		Yes
ASV1143	Bacteria	Proteobacteria	Gammaproteobacteria	Burkholderiales	Sutterellaceae	Parasutterella		Yes
ASV1230	Bacteria	Proteobacteria	Gammaproteobacteria	Pseudomonadales	Pseudomonadaceae	Azotobacter	chroococcum	Yes
ASV1310	Bacteria	Firmicutes	Bacilli	Lactobacillales	Streptococcaceae	Streptococcus		Yes
ASV133	Bacteria	Proteobacteria	Gammaproteobacteria	Enterobacterales	Enterobacteriaceae			Yes
ASV138	Bacteria	Proteobacteria	Gammaproteobacteria	Enterobacterales	Erwiniaceae	Erwinia		Yes
ASV1437	Bacteria	Bacteroidota	Bacteroidia	Cytophagales	Spirosomaceae	Dyadobacter		Yes
ASV144	Bacteria	Firmicutes	Bacilli	Lactobacillales	Enterococcaceae	Enterococcus		Yes
ASV154	Bacteria	Proteobacteria	Gammaproteobacteria	Pseudomonadales	Pseudomonadaceae	Pseudomonas		Yes
ASV1628	Bacteria	Proteobacteria	Gammaproteobacteria	Enterobacterales	Erwiniaceae	Erwinia		Yes
ASV1635	Bacteria	Actinobacteriota	Actinobacteria	Micrococcales	Micrococcaceae	Kocuria		Yes
ASV1737	Bacteria	Proteobacteria	Gammaproteobacteria	Pseudomonadales	Pseudomonadaceae	Pseudomonas		Yes
ASV193	Bacteria	Proteobacteria	Gammaproteobacteria	Pseudomonadales	Pseudomonadaceae	Pseudomonas		Yes
ASV2262	Bacteria	Proteobacteria	Alphaproteobacteria	Sphingomonadales	Sphingomonadaceae	Sphingomonas		Yes
ASV231	Bacteria	Proteobacteria	Gammaproteobacteria	Enterobacterales	Erwiniaceae	Erwinia		Yes
ASV239	Bacteria	Proteobacteria	Gammaproteobacteria	Pseudomonadales	Pseudomonadaceae	Pseudomonas		Yes
ASV268	Bacteria	Proteobacteria	Gammaproteobacteria	Pseudomonadales	Pseudomonadaceae	Pseudomonas		Yes
ASV2959	Bacteria	Proteobacteria	Gammaproteobacteria	Pseudomonadales	Saccharospirillaceae			Yes
ASV3036	Bacteria	Proteobacteria	Gammaproteobacteria	Pseudomonadales	Pseudomonadaceae	Pseudomonas		Yes
ASV326	Bacteria	Proteobacteria	Gammaproteobacteria	Enterobacterales	Erwiniaceae	Erwinia	rhapontici	Yes
ASV365	Bacteria	Proteobacteria	Gammaproteobacteria	Burkholderiales	Comamonadaceae	Comamonas		Yes
ASV3924	Bacteria	Proteobacteria	Gammaproteobacteria	Pseudomonadales	Pseudomonadaceae			Yes
ASV431	Bacteria	Proteobacteria	Gammaproteobacteria	Enterobacterales	Enterobacteriaceae			Yes
ASV5397	Bacteria	Proteobacteria	Gammaproteobacteria	Burkholderiales	Oxalobacteraceae			Yes
ASV5429	Bacteria	Proteobacteria	Gammaproteobacteria	Burkholderiales	Comamonadaceae	Acidovorax		Yes
ASV579	Bacteria	Proteobacteria	Gammaproteobacteria	Enterobacterales	Enterobacteriaceae	Kluyvera		Yes
ASV6420	Bacteria	Proteobacteria	Gammaproteobacteria	Enterobacterales	Enterobacteriaceae			Yes
ASV789	Bacteria	Firmicutes	Bacilli	Staphylococcales	Staphylococcaceae	Staphylococcus		Yes
ASV919	Bacteria	Proteobacteria	Gammaproteobacteria	Pseudomonadales	Moraxellaceae	Acinetobacter		Yes
ASV933	Bacteria	Proteobacteria	Gammaproteobacteria	Pseudomonadales	Pseudomonadaceae	Pseudomonas		Yes
ASV977	Bacteria	Actinobacteriota	Actinobacteria	Propionibacteriales	Propionibacteriaceae	Cutibacterium		Yes
